# Supplementary material for: The TaSOC1‐TaVRN1 module integrates photoperiod and vernalization signals to regulate wheat flowering
Source: Plant Biotechnol J. 2023 Nov 8;22(3):635–49. doi: 10.1111/pbi.14211 (PMC10893938; doi:10.1111/pbi.14211)
Supplement: Supplementary file 2 — Dataset S1 Statistical analysis on the heading date of TaSOC1‐OE and TNL under different vernalization conditions. Dataset S2 Statistical analysis on the heading date of TaSOC1‐KO and NC under different vernalization conditions. Dataset S3 Statistical analysis of the heading date of segregating population from the cross of TaSOC1‐OE and TaVRN1‐OE lines. Dataset S4 Differentially expressed genes between TaSOC1 overexpression lines and their transgenic negative lines. Dataset S5 Differentially expressed genes between TaVRN1 overexpression lines and their transgenic negative lines. Dataset S6 Overlapping downstream differentially expressed genes of TaSOC1 and TaVRN1. Dataset S7 Statistical analysis on the heading date of TaSOC1‐OE and TNL under GA or photoperiod treatments. Dataset S8 Statistical analysis on the heading date of TaSOC1‐KO and NC under different photoperiod treatments. Dataset S9 Identification for the haplotypes of TaSOC1 and TaSOC1‐5A based on resequencing data of 100 Chinese wheat cultivars. Dataset S10 Haplotypes of TaSOC1 and TaSOC1‐5A, and heading date of 166 wheat cultivars from the Yellow and Huai River Valleys. Dataset S11 Association analyses of TaSOC1 and TaSOC1‐5A haplotypes with heading date. Dataset S12 The list of primers used in this study. [file PBI-22-635-s001.xlsx]

## Sheet: Dataset S1
Dataset S1 Statistical analysis on the heading date of TaSOC1-OE and TNL under different vernalization conditions
Treatment	TNL2 (d)	OE2 (d)	P	TNL3 (d)	OE3 (d)	P	TNL25 (d)	OE25 (d)	P	TNL average (d)	OE average (d)	P
Complete vernalization ( 2-6ºC treatment for 30 days)	92.4	95.6	< 0.001	92.1	97.5	< 0.001	92.3	96.5	< 0.001	92.2	96.5	< 0.001
Incomplete vernalization ( 2-6ºC treatment for 14 days)	94.8	101.9	< 0.001	95.5	103.4	< 0.001	95.5	101	< 0.01	95.1	102	< 0.001
Non-vernalization (no low temperature treatments)	98	110	< 0.001	98.1	122.6	< 0.001	98	118.9	< 0.001	98	118.8	< 0.001
TaSOC1-OE, TaSOC1 overexpression lines; TNL, transgenic null lines
d, days

## Sheet: Dataset S2
Dataset S2 Statistical analysis on the heading date of TaSOC1-KO and NC under different vernalization conditions
Treatment	NC (d)	KO1 (d)	KO2 (d)	KO3 (d)	KO average (d)
Complete vernalization ( 2-6ºC treatment for 30 days)	80.8	80.6	79.9	80.6	80.4
Incomplete or partial vernalization ( 2-6ºC treatment for 14 days)	88.7	87.6 (P < 0.01)	87.7 (P < 0.05)	87.8 (P < 0.05)	87.7 (P < 0.001)
Non-vernalization (no low temperature treatments)	98.7	90.5 (P < 0.001)	90.6 (P < 0.001)	90.8 (P < 0.001)	90.7 (P < 0.001)
TaSOC1-KO, TaSOC1 knockout mutants
NC, negative control
The wheat cultivar KN199 was used as NC
d, days

## Sheet: Dataset S3
Dataset S3 Statistical analysis of the heading date of segregating population from the cross of TaSOC1-OE and TaVRN1-OE lines
	TaSOC1-OE	TaSOC1-TNL
TaVRN1-OE	82.0 d	78.7 d
TaVRN1-TNL	83.4 d	80.4 d
TaSOC1-OE, TaSOC1 overexpression line; TaVRN1-OE, TaVRN1 overexpression lines; TNL, transgenic null line
d, days

## Sheet: Dataset S4
Dataset S4 Differentially expressed genes between TaSOC1 overexpression lines and their transgenic negative lines
Gene ID	TaSOC1-OE	TaSOC1-TNL	log2FoldChange	P-value	Gene description
TraesCS1A02G152800	14.8136	2.19247	2.74375	0.00236033	- && P42813.1 RecName: Full=Ribonuclease 1; Flags: Precursor && PF00445:Ribonuclease T2 family
TraesCS1A02G166200	188.87	84.2616	1.17021	0.00179813	- && C0HJG8.1 RecName: Full=Basic secretory protease; AltName: Full=Boswellia basic secretory protease; Short=BBSP, partial [Boswellia serrata] && PF04450:Peptidase of plants and bacteria
TraesCS1A02G235800	371.814	132.077	1.49037	1.73e-08	- && Q5HHG4.1 RecName: Full=Probable nitronate monooxygenase; AltName: Full=Nitroalkane oxidase >Q2FZX9.1 RecName: Full=Probable nitronate monooxygenase; AltName: Full=Nitroalkane oxidase >Q2FIF3.1 RecName: Full=Probable nitronate monooxygenase; AltName:
TraesCS1A02G348800	34.6739	10.8405	1.67158	0.00345982	- && Q9LUC5.1 RecName: Full=Cytochrome P450 72A15 && PF00067:Cytochrome P450
TraesCS1B02G317500	97.1662	29.0174	1.74388	0.00983068	- && P07369.1 RecName: Full=Chlorophyll a-b binding protein 3C, chloroplastic; AltName: Full=LHCII type I CAB-3C; Short=LHCP; Flags: Precursor && PF00504:Chlorophyll A-B binding protein
TraesCS2A02G041500	9.91423	0.683538	3.9354	0.00813318	- && Q8LDC8.2 RecName: Full=Ethylene-responsive transcription factor 1B; Short=AtERF1B; AltName: Full=Ethylene-responsive element-binding factor 1B; Short=EREBP-1B && PF00847:AP2 domain
TraesCS2A02G274700	62.885	25.5633	1.29228	0.000704458	- && Q7XT99.2 RecName: Full=Probable aldo-keto reductase 2 && PF00248:Aldo/keto reductase family
TraesCS2A02G326100	87.7841	34.8379	1.33657	0.00645132	- && Q7XQ45.2 RecName: Full=Probable aldo-keto reductase 3 && PF00248:Aldo/keto reductase family
TraesCS2A02G350900	580.308	278.133	1.06375	0.000349282	- && O04138.2 RecName: Full=Chitinase 4; AltName: Full=OsChia2b; AltName: Full=Pathogenesis related (PR)-3 chitinase 4; Flags: Precursor && PF00182:Chitinase class I
TraesCS2A02G482200	54.4827	6.95501	2.99284	4.43e-05	- && Q5FB34.1 RecName: Full=Anthocyanidin reductase ((2S)-flavan-3-ol-forming); Short=VvANR && PF01370:NAD dependent epimerase/dehydratase family
TraesCS2A02G525900	20.5132	5.4922	1.91338	0.00321651	- && - && PF02536:mTERF
TraesCS2A02G589200	69.4676	33.2038	1.06645	0.00468086	- && Q9C6H3.1 RecName: Full=E3 ubiquitin-protein ligase SINA-like 2; AltName: Full=Seven in absentia-like protein 2 && PF03145:Seven in absentia protein family
TraesCS2B02G166900	6.86787	0	5.2783	0.00392309	- && - && PF05078:Protein of unknown function (DUF679)
TraesCS2B02G276700	25.7871	5.84775	2.16045	0.00200435	- && - && -
TraesCS2B02G344000	15.3947	3.84693	2.01345	0.00976176	- && Q6EP49.2 RecName: Full=MADS-box transcription factor 27; AltName: Full=OsMADS27; AltName: Full=RMADS218 && PF00319:SRF-type transcription factor (DNA-binding and dimerisation domain)|PF01486:K-box region
TraesCS2B02G405400	113.142	38.0026	1.56367	4.94e-05	- && Q10PI6.1 RecName: Full=Lecithin-cholesterol acyltransferase-like 1 && PF02450:Lecithin:cholesterol acyltransferase
TraesCS2B02G518300	19.4933	3.00316	2.73123	0.00594848	- && A9ZPJ7.1 RecName: Full=Agmatine coumaroyltransferase-2 && PF02458:Transferase family
TraesCS2D02G020700	58.4194	28.9165	1.01406	0.00359504	- && - && -
TraesCS2D02G145200	21.6345	4.83255	2.12993	0.00233503	- && - && PF05078:Protein of unknown function (DUF679)
TraesCS2D02G193400	99.4733	44.555	1.15977	0.00132749	- && Q9FN11.1 RecName: Full=LOB domain-containing protein 37; AltName: Full=ASYMMETRIC LEAVES 2-like protein 39; Short=AS2-like protein 39 && PF03195:Protein of unknown function DUF260
TraesCS2D02G255300	202.128	61.0994	1.71897	1.56e-05	- && - && -
TraesCS2D02G349400	213.229	98.8138	1.11536	0.00219994	- && O04138.2 RecName: Full=Chitinase 4; AltName: Full=OsChia2b; AltName: Full=Pathogenesis related (PR)-3 chitinase 4; Flags: Precursor && PF00182:Chitinase class I
TraesCS2D02G359200	109.423	0.346363	8.31768	0.00519965	- && - && PF03348:Serine incorporator (Serinc)
TraesCS3A02G012200	18.1493	4.81785	1.92563	0.00846509	- && - && -
TraesCS3A02G095900	28.8286	5.82019	2.31	0.00890205	- && - && -
TraesCS3A02G258400	13.1637	2.14268	2.5943	0.00473886	- && Q9M0M2.2 RecName: Full=ABC transporter B family member 9; Short=ABC transporter ABCB.9; Short=AtABCB9; AltName: Full=Multidrug resistance protein 9; AltName: Full=P-glycoprotein 9 && -
TraesCS3A02G448500	24.7162	7.01951	1.82684	0.00663719	- && O81851.1 RecName: Full=E3 ubiquitin-protein ligase BOI; AltName: Full=Inhibitor of apoptosis (IAP)-like protein; Short=AtILP; AltName: Full=Protein BOTRYTIS SUSCEPTIBLE 1 INTERACTOR; Short=AtBOI; AltName: Full=RING-type E3 ubiquitin transferase BOI &
TraesCS3A02G477300	279.701	133.97	1.0655	0.00810807	- && Q0D5R3.1 RecName: Full=Cysteine-rich receptor-like protein kinase 6; Short=Cysteine-rich RLK6; Flags: Precursor && PF00188:Cysteine-rich secretory protein family|PF00069:Protein kinase domain
TraesCS3B02G043600	81.5331	37.8315	1.10423	0.00389684	- && O65468.2 RecName: Full=Cysteine-rich receptor-like protein kinase 8; Short=Cysteine-rich RLK8; Flags: Precursor && PF07714:Protein tyrosine kinase|PF01657:Salt stress response/antifungal
TraesCS3B02G578600	74.0041	33.7674	1.12781	0.00194024	- && P84516.2 RecName: Full=Cationic peroxidase SPC4; Flags: Precursor && PF00141:Peroxidase
TraesCS3D02G226100	65.8457	14.9787	2.13741	0.00982143	- && H2DH21.1 RecName: Full=Cytochrome P450 CYP72A219; AltName: Full=Cytochrome P450 CYP72A129 [Panax ginseng] && -
TraesCS3D02G232200	8.74547	0.67435	3.75632	0.00939084	- && - && -
TraesCS4A02G090200	21.2252	0.337175	5.94936	0.000185504	- && Q9SGH6.1 RecName: Full=Alpha-dioxygenase 1; Short=Alpha DOX1; AltName: Full=Fatty acid dioxygenase AlphaDOX1; AltName: Full=Pathogen-induced oxygenase; AltName: Full=Plant alpha dioxygenase 1; Flags: Precursor && PF03098:Animal haem peroxidase
TraesCS4A02G172700	60.0259	13.8106	2.12814	5.34e-07	- && - && -
TraesCS4B02G346700	325.655	5.33748	5.91775	3.5e-46	- && A2Z9Q7.2 RecName: Full=MADS-box transcription factor 50; AltName: Full=FDRMADS8; AltName: Full=OsMADS50; AltName: Full=RMADS214 && PF01486:K-box region|PF00319:SRF-type transcription factor (DNA-binding and dimerisation domain)
TraesCS4D02G121800	36.8606	15.4338	1.2505	0.00751078	- && Q8GXZ3.1 RecName: Full=Serine/threonine-protein kinase At5g01020 && PF07714:Protein tyrosine kinase
TraesCS4D02G262300	30.591	9.37973	1.72091	0.00669926	- && Q9ZVQ6.1 RecName: Full=F-box protein PP2-B10; AltName: Full=Protein PHLOEM PROTEIN 2-LIKE B10; Short=AtPP2-B10 && PF14299:Phloem protein 2
TraesCS4D02G269500	49.1606	6.54048	2.92407	0.00118864	- && Q3S4B7.1 RecName: Full=3-hydroxybenzoate 6-hydroxylase && PF01494:FAD binding domain
TraesCS5A02G004600	81.4972	22.2799	1.87805	0.00233084	- && P93846.1 RecName: Full=Obtusifoliol 14-alpha demethylase; AltName: Full=CYPLI; AltName: Full=Cytochrome P450 51; AltName: Full=Cytochrome P450-LIA1 && PF00067:Cytochrome P450
TraesCS5A02G249300	80.5488	24.8279	1.70273	4.59e-05	- && Q9LMN7.1 RecName: Full=Wall-associated receptor kinase 5; Flags: Precursor && PF13947:Wall-associated receptor kinase galacturonan-binding|PF00069:Protein kinase domain
TraesCS5A02G533500	85.5952	39.3502	1.11943	0.00701805	- && - && -
TraesCS5B02G224900	399.722	183.987	1.11681	8.21e-05	- && D4N502.1 RecName: Full=Codeine O-demethylase && PF14226:non-haem dioxygenase in morphine synthesis N-terminal|PF03171:2OG-Fe(II) oxygenase superfamily
TraesCS5B02G247400	161.734	49.4068	1.71665	0.00142413	- && Q9LMN8.2 RecName: Full=Wall-associated receptor kinase 3; Flags: Precursor && PF00069:Protein kinase domain|PF13947:Wall-associated receptor kinase galacturonan-binding
TraesCS5B02G485000	6.74517	0	5.26267	0.00182016	- && Q43257.1 RecName: Full=indole-2-monooxygenase; AltName: Full=Cytochrome P450 71C4; AltName: Full=Protein benzoxazineless 2 && PF00067:Cytochrome P450
TraesCS5B02G512000	23.6328	5.31359	2.17072	0.00440701	- && Q8H6G8.1 RecName: Full=Probable inorganic phosphate transporter 1-8; Short=OsPT8; Short=OsPht1;8; AltName: Full=H(+)/Pi cotransporter && PF00083:Sugar (and other) transporter
TraesCS5D02G011900	15.4891	2.62538	2.5888	0.00726455	- && Q9FX01.1 RecName: Full=3beta-hydroxysteroid-dehydrogenase/decarboxylase isoform 1; Short=At3BETAHSD/D1; AltName: Full=4alpha-carboxysterol-C3-dehydrogenase/C4-decarboxylase isoform 1-1; AltName: Full=Reticulon-like protein B24; Short=AtRTNLB24; AltNa
TraesCS5D02G012000	179.235	62.3206	1.53009	0.00478941	- && P93846.1 RecName: Full=Obtusifoliol 14-alpha demethylase; AltName: Full=CYPLI; AltName: Full=Cytochrome P450 51; AltName: Full=Cytochrome P450-LIA1 && PF00067:Cytochrome P450
TraesCS5D02G095000	6.18274	0	5.13367	0.00295169	- && Q41350.1 RecName: Full=Osmotin-like protein; Flags: Precursor && PF00314:Thaumatin family
TraesCS5D02G271300	91.5251	34.4177	1.41871	0.0010396	- && Q94A08.2 RecName: Full=Probable galactinol--sucrose galactosyltransferase 2; AltName: Full=Protein SEED IMBIBITION 2; AltName: Full=Raffinose synthase 2 && -
TraesCS6A02G006200	5.2078	0	4.88385	0.00731089	- && Q9MTQ6.1 RecName: Full=Red chlorophyll catabolite reductase; Short=RCC reductase; AltName: Full=HvRCCR && PF06405:Red chlorophyll catabolite reductase (RCC reductase)
TraesCS6A02G057400	209.09	92.1968	1.18051	0.00393499	- && Q7EZT1.1 RecName: Full=NAC domain-containing protein 67; Short=ONAC067 && PF02365:No apical meristem (NAM) protein
TraesCS6A02G193800	13.9376	0.337175	5.33809	0.00131323	- && - && -
TraesCS6A02G274900	34.9626	5.99328	2.56683	0.00428098	- && Q67U69.1 RecName: Full=Formate dehydrogenase 2, mitochondrial; Short=FDH 2; AltName: Full=NAD-dependent formate dehydrogenase 2; Flags: Precursor && PF00389:D-isomer specific 2-hydroxyacid dehydrogenase, catalytic domain|PF02826:D-isomer specific 2-h
TraesCS6A02G325700	87.1209	26.2248	1.72354	0.00308988	- && Q08507.1 RecName: Full=1-aminocyclopropane-1-carboxylate oxidase 3; Short=ACC oxidase 3; AltName: Full=Ethylene-forming enzyme; Short=EFE && PF14226:non-haem dioxygenase in morphine synthesis N-terminal|PF03171:2OG-Fe(II) oxygenase superfamily
TraesCS6B02G011500	27.0297	6.75602	1.98892	0.00445273	- && - && PF00581:Rhodanese-like domain
TraesCS6B02G195000	12.6906	1.03909	3.69143	0.00280512	- && Q6YRM6.1 RecName: Full=Glycosyltransferase family 92 protein Os08g0121900 && PF01697:Glycosyltransferase family 92
TraesCS6B02G281400	6.50434	0.278194	4.24565	0.00900403	- && Q0DCT8.1 RecName: Full=Protein kinase G11A && PF00069:Protein kinase domain
TraesCS6B02G283900	40.2549	10.3248	1.95071	7.27e-05	- && Q6H3Z6.2 RecName: Full=Metal-nicotianamine transporter YSL2; AltName: Full=Protein YELLOW STRIPE LIKE 2; Short=OsYSL2 && PF03169:OPT oligopeptide transporter protein
TraesCS6D02G059300	123.509	59.9108	1.04512	0.0099765	- && Q7EZT1.1 RecName: Full=NAC domain-containing protein 67; Short=ONAC067 && PF02365:No apical meristem (NAM) protein
TraesCS6D02G403200	53.4199	16.1227	1.7333	0.00263843	- && D7UPN3.1 RecName: Full=Chitin elicitor receptor kinase 1; Short=OsCERK1; AltName: Full=LysM domain receptor-like kinase 1; Short=LysM RLK1; Short=LysM-containing receptor-like kinase 1; Flags: Precursor && PF07714:Protein tyrosine kinase
TraesCS7A02G153100	35.4919	14.485	1.30152	0.00478284	- && Q9C5V5.2 RecName: Full=Glutamate receptor 2.8; AltName: Full=Ligand-gated ion channel 2.8; Flags: Precursor && PF00060:Ligand-gated ion channel
TraesCS7A02G164100	832.564	377.502	1.1428	0.000128357	- && C0HJG8.1 RecName: Full=Basic secretory protease; AltName: Full=Boswellia basic secretory protease; Short=BBSP, partial [Boswellia serrata] && PF04450:Peptidase of plants and bacteria
TraesCS7A02G246200	438.371	211.027	1.05761	0.00865712	- && Q84YK8.1 RecName: Full=Probable lipoxygenase 8, chloroplastic; Flags: Precursor && PF00305:Lipoxygenase
TraesCS7A02G330800	104.631	36.6307	1.52213	0.00199418	- && Q9XI60.1 RecName: Full=Lipid phosphate phosphatase 2; Short=AtLPP2; AltName: Full=Phosphatidic acid phosphatase 2; Short=AtPAP2; AltName: Full=Prenyl diphosphate phosphatase && PF01569:PAP2 superfamily
TraesCS7A02G450100	73.0411	16.4931	2.13754	0.0021042	- && Q9LUC5.1 RecName: Full=Cytochrome P450 72A15 && PF00067:Cytochrome P450
TraesCS7A02G530800	29.0446	7.87247	1.87649	0.00116654	- && - && -
TraesCS7B02G130900	25.6014	5.7612	2.15474	0.000455287	- && Q67X83.1 RecName: Full=26.2 kDa heat shock protein, mitochondrial; Short=OsHsp26.2; Flags: Precursor && -
TraesCS7B02G243100	16.9068	3.24994	2.40069	0.00577614	- && - && -
TraesCS7D02G531800	264.824	107.908	1.29373	0.000982398	- && P27626.1 RecName: Full=Senescence-associated protein DIN1 && PF00581:Rhodanese-like domain
TraesCSU02G147400	9.22362	0.902751	3.30438	0.00801642	- && Q9SX24.1 RecName: Full=Protein PLANT CADMIUM RESISTANCE 11; Short=AtPCR11 && PF04749:PLAC8 family
TraesCSU02G219600	28.4225	4.65762	2.62069	0.00888517	- && P25250.1 RecName: Full=Cysteine proteinase EP-B 2; Flags: Precursor && PF08246:Cathepsin propeptide inhibitor domain (I29)
novel.10351	39.2824	7.56671	2.36898	0.00426902	-
novel.10383	84.2358	0	8.89981	7.2e-13	-
novel.10412	102.099	25.1101	2.02127	0.00061939	-
novel.10639	20.338	6.38576	1.67296	0.00743081	-
novel.10973	21.7986	2.59781	3.08406	0.0084271	-
novel.110	223.349	98.0825	1.18946	0.0038818	-
novel.11041	17.2855	3.23156	2.43538	0.00175301	PF05699:hAT family C-terminal dimerisation region
novel.11778	46.6212	9.42585	2.30197	0.000934313	-
novel.11917	119.082	51.4722	1.20504	0.00137663	-
novel.1265	65.419	30.5042	1.10237	0.00609076	-
novel.140	32.6611	0.346363	6.56998	8.46e-07	-
novel.147	96.6932	43.9703	1.13474	0.00113114	-
novel.1702	273.352	123.534	1.14258	6.03e-06	PF02782:FGGY family of carbohydrate kinases, C-terminal domain|PF13966:zinc-binding in reverse transcriptase
novel.1807	22.3065	2.75805	2.9893	0.000105312	-
novel.2563	21.9733	4.17492	2.40975	0.00102225	PF10536:Plant mobile domain
novel.3022	25.2783	7.23872	1.80013	0.00354129	PF17820:PDZ domain
novel.3170	25.0015	0	7.14451	4.4e-07	-
novel.3274	53.9696	9.42952	2.52338	0.00377208	-
novel.3764	29.1623	0.346363	6.40626	1.86e-06	-
novel.5259	39.6955	3.78243	3.43593	2.66e-05	-
novel.6038	234.236	0	10.3764	1.26e-17	PF01486:K-box region
novel.6041	73.5717	9.07564	3.00855	5.07e-12	-
novel.6269	22.8553	1.38545	4.1284	3.99e-05	-
novel.6325	50.4539	16.1708	1.65336	0.000242167	-
novel.6629	32.4414	1.58629	4.35013	0.000580485	-
novel.6839	68.7723	27.9529	1.28735	0.00586612	-
novel.6933	57.8131	27.5385	1.07083	0.00833477	-
novel.7775	698.251	347.481	1.0086	0.00247323	-
novel.7852	25.7175	2.8999	3.0811	0.000187018	PF08646:Replication factor-A C terminal domain
novel.7955	232.084	43.7298	2.41354	4.93e-06	-
novel.8740	170.9	79.3812	1.10823	0.00545151	-
novel.8754	22.4778	2.21085	3.33789	0.000786882	PF13952:Domain of unknown function (DUF4216)
novel.8824	26.958	3.73649	2.87693	0.00265721	-
novel.8928	23.1326	1.44995	3.94237	0.003906	-
novel.9122	93.2117	17.4234	2.43455	1.17e-05	PF05699:hAT family C-terminal dimerisation region|PF14372:Domain of unknown function (DUF4413)
novel.9316	213.328	99.4083	1.09674	0.00472951	-
novel.9394	139.186	48.3234	1.52974	0.00515175	PF14223:gag-polypeptide of LTR copia-type
novel.9482	90.1994	42.2716	1.08396	0.00385459	PF03004:Plant transposase (Ptta/En/Spm family)
novel.9546	490.954	228.681	1.09894	3.54e-05	-
novel.9961	44.6701	19.909	1.17279	0.00510022	-
TraesCS1A02G049600	13.7816	82.465	-2.57494	0.000994068	- && Q8H8V7.1 RecName: Full=ABC transporter G family member 5; Short=ABC transporter ABCG.5; Short=OsABCG5; AltName: Full=Protein REDUCED CULM NUMBER 1; AltName: Full=White-brown complex homolog protein 5; Short=OsWBC5 && PF01061:ABC-2 type transporter|PF
TraesCS1A02G189800	21.8465	52.6391	-1.27051	0.00811452	- && Q42191.2 RecName: Full=Mitochondrial inner membrane protein OXA1; AltName: Full=Oxidase assembly 1 protein; Short=AtOXA1; Flags: Precursor && -
TraesCS1A02G309300	23.0436	53.9178	-1.23583	0.00187801	- && - && PF05678:VQ motif
TraesCS1A02G319300	30.1538	66.2671	-1.14748	0.00807319	- && Q9ZQ95.1 RecName: Full=UDP-glycosyltransferase 73C6; AltName: Full=Flavonol-3-O-glycoside-7-O-glucosyltransferase 1; AltName: Full=Zeatin O-glucosyltransferase 2 && PF00201:UDP-glucoronosyl and UDP-glucosyl transferase
TraesCS1A02G404200	25.8185	87.3451	-1.75953	0.00657341	- && - && -
TraesCS1B02G072100	4.25814	20.6146	-2.2923	0.00257707	- && Q4V882.1 RecName: Full=Epsin-3; AltName: Full=EPS-15-interacting protein 3 && PF01417:ENTH domain
TraesCS1B02G197000	6.85472	42.4023	-2.61029	0.0035604	- && - && PF12697:Alpha/beta hydrolase family
TraesCS1B02G247700	16.5832	46.5961	-1.49199	0.000488847	- && Q5XQC7.1 RecName: Full=Protein BONZAI 3 && PF07002:Copine|PF00168:C2 domain
TraesCS1B02G354000	0	19.2223	-6.65992	1.89e-05	- && Q9FF86.1 RecName: Full=BAHD acyltransferase DCR; AltName: Full=Protein DEFECTIVE IN CUTICULAR RIDGES; AltName: Full=Protein PERMEABLE LEAVES 3 && PF02458:Transferase family
TraesCS1B02G364000	23.6616	51.5389	-1.13438	0.00751888	- && F4JRP0.1 RecName: Full=Protein STICHEL-like 3 && PF12169:DNA polymerase III subunits gamma and tau domain III|PF13177:DNA polymerase III, delta subunit
TraesCS1B02G420000	64.8142	686.369	-3.40464	0.00742477	- && Q9SEE4.1 RecName: Full=Pirin-like protein && PF02678:Pirin|PF05726:Pirin C-terminal cupin domain
TraesCS1B02G466000	1.66356	17.2263	-3.34792	0.000475699	- && - && PF13855:Leucine rich repeat|PF08263:Leucine rich repeat N-terminal domain
TraesCS1D02G052000	20.1259	85.8106	-2.08968	0.00469716	- && Q8H8V7.1 RecName: Full=ABC transporter G family member 5; Short=ABC transporter ABCG.5; Short=OsABCG5; AltName: Full=Protein REDUCED CULM NUMBER 1; AltName: Full=White-brown complex homolog protein 5; Short=OsWBC5 && PF00005:ABC transporter|PF01061:A
TraesCS1D02G071800	26.1622	61.8169	-1.23656	0.00742311	- && Q39033.1 RecName: Full=Phosphoinositide phospholipase C 2; AltName: Full=Phosphoinositide phospholipase PLC2; Short=AtPLC2; Short=PI-PLC2 && PF00388:Phosphatidylinositol-specific phospholipase C, X domain|PF00387:Phosphatidylinositol-specific phospho
TraesCS1D02G318800	26.8726	69.0097	-1.36169	0.00179038	- && P37834.2 RecName: Full=Peroxidase 1; Flags: Precursor && PF00141:Peroxidase
TraesCS1D02G380700	28.9013	66.7384	-1.2167	0.00645267	- && - && -
TraesCS1D02G404700	9.94102	32.2915	-1.6835	0.00243771	- && Q8LEE9.2 RecName: Full=Fasciclin-like arabinogalactan protein 12; Flags: Precursor && PF02469:Fasciclin domain
TraesCS1D02G418900	0.678552	13.1146	-4.25724	0.00400461	- && Q9C7W2.1 RecName: Full=Ethylene-responsive transcription factor ERF061 && -
TraesCS2A02G226600	2.1215	36.1226	-4.10457	0.000245935	- && Q9ZPQ3.2 RecName: Full=D-aminoacyl-tRNA deacylase; AltName: Full=Ethanol tolerance protein GEKO1 && PF04414:D-aminoacyl-tRNA deacylase
TraesCS2A02G396600	17.1068	43.0692	-1.34331	0.00647077	- && Q8VZN1.1 RecName: Full=Transcription repressor OFP5; AltName: Full=Ovate family protein 5; Short=AtOFP5 && PF04844:Transcriptional repressor, ovate
TraesCS2A02G417800	0.372093	6.815	-4.2093	0.00904326	- && P59259.2 RecName: Full=Histone H4 >Q6LAF3.3 RecName: Full=Histone H4 >Q6PMI5.3 RecName: Full=Histone H4 >Q6WZ83.3 RecName: Full=Histone H4 >Q76H85.3 RecName: Full=Histone H4 >P62788.2 RecName: Full=Histone H4 >P62787.2 RecName: Full=Histone H4 >P6288
TraesCS2B02G059500	2.9601	17.5819	-2.54281	0.00353158	- && A3BNA1.1 RecName: Full=Flowering-promoting factor 1-like protein 5; AltName: Full=FPF1-like protein 5 && -
TraesCS2B02G236600	0	15.1231	-6.31309	0.000801084	- && Q6ZF85.1 RecName: Full=Probable mixed-linked glucan synthase 3; AltName: Full=1,3;1,4-beta-D-glucan synthase 3; AltName: Full=Cellulose synthase-like protein F3; AltName: Full=OsCslF3 && PF03552:Cellulose synthase
TraesCS2B02G394500	0	20.4275	-6.7467	5.76e-05	- && Q7XKF4.2 RecName: Full=Probable metal-nicotianamine transporter YSL13; AltName: Full=Protein YELLOW STRIPE LIKE 13; Short=OsYSL13 && PF03169:OPT oligopeptide transporter protein
TraesCS2B02G398900	125.739	257.829	-1.03873	0.00395057	- && Q9SPK4.1 RecName: Full=Phosphoenolpyruvate carboxylase kinase 1; Short=AtPPCK1 && PF00069:Protein kinase domain
TraesCS2B02G423700	21.0014	45.0814	-1.10634	0.00607194	- && Q9SX98.1 RecName: Full=Lysine histidine transporter-like 8; AltName: Full=Amino acid transporter-like protein 1 && PF01490:Transmembrane amino acid transporter protein
TraesCS2B02G515800	85.7705	181.231	-1.07938	7.86e-05	- && Q0WVU3.1 RecName: Full=Myb family transcription factor PHL5; AltName: Full=Protein PHR1-LIKE 5 && PF00249:Myb-like DNA-binding domain|PF14379:MYB-CC type transfactor, LHEQLE motif
TraesCS2B02G518400	8.33802	51.5815	-2.61992	0.00520796	- && Q42600.1 RecName: Full=Cytochrome P450 84A1; AltName: Full=Ferulate-5-hydroxylase; Short=F5H && PF00067:Cytochrome P450
TraesCS2D02G090600	0.356952	7.93145	-4.42314	0.0048741	- && F4I1T7.1 RecName: Full=Nuclear pore complex protein NUP214; AltName: Full=Nucleoporin 214; AltName: Full=Protein EMBRYO DEFECTIVE 1011; AltName: Full=Protein LNO1; AltName: Full=Protein LONO1 && -
TraesCS2D02G121400	7.47421	28.3544	-1.92455	0.00153656	- && Q9SSE5.1 RecName: Full=Zinc finger protein CONSTANS-LIKE 9 && PF06203:CCT motif
TraesCS2D02G122100	4.50404	44.5227	-3.31565	7.87e-05	- && - && -
TraesCS2D02G144700	15.9652	65.8571	-2.0522	0.00641376	- && - && -
TraesCS2D02G178700	0	6.34883	-5.05658	0.00555743	- && - && PF12697:Alpha/beta hydrolase family
TraesCS2D02G316200	26.2396	260.822	-3.3134	0.000854351	- && - && -
TraesCS2D02G354300	168.965	366.902	-1.11753	0.00314898	- && Q0JBZ8.1 RecName: Full=Hydroxycinnamoyltransferase 1; Short=OsHCT1; AltName: Full=BAHD-like hydroxycinnamoyl transferase HCT1 && PF02458:Transferase family
TraesCS2D02G412800	14.546	40.4277	-1.46386	0.00575157	- && Q8RXU4.1 RecName: Full=Probable low-specificity L-threonine aldolase 1; AltName: Full=Threonine aldolase 1 && PF01212:Beta-eliminating lyase
TraesCS2D02G471100	13.5948	49.0642	-1.84898	0.00922329	- && - && -
TraesCS2D02G479900	3.8002	15.7396	-2.05843	0.00797635	- && F4JGP4.1 RecName: Full=Kinesin-like protein KIN-14D; AltName: Full=AtKIN14b && PF00225:Kinesin motor domain
TraesCS2D02G515500	1236.78	2661.66	-1.10529	2.27e-05	- && - && -
TraesCS3A02G154900	2.70414	58.9353	-4.44086	0.00565384	- && C6L7U1.2 RecName: Full=Putative E3 ubiquitin-protein ligase LIN-1; AltName: Full=Protein cerberus && PF04564:U-box domain
TraesCS3A02G165400	3.41297	33.942	-3.30935	0.00244464	- && Q8GWS3.1 RecName: Full=Heavy metal-associated isoprenylated plant protein 2; Short=AtHIP02; Flags: Precursor && -
TraesCS3A02G280600	60.2676	417.976	-2.79671	1.21e-10	- && Q942D4.1 RecName: Full=BURP domain-containing protein 3; Short=OsBURP03; Flags: Precursor && PF03181:BURP domain
TraesCS3A02G280700	10.6934	76.1672	-2.83998	0.000659165	- && Q9CAB7.1 RecName: Full=Probable peroxygenase 4; Short=AtPXG4; AltName: Full=Caleosin-4 && PF05042:Caleosin related protein
TraesCS3A02G327000	3.9249	18.3797	-2.20091	0.0057868	- && - && -
TraesCS3A02G333900	4.25814	54.5101	-3.69233	2.79e-05	- && Q7XA40.2 RecName: Full=Putative disease resistance protein RGA3; AltName: Full=Blight resistance protein B149; AltName: Full=RGA1-blb && PF00931:NB-ARC domain
TraesCS3A02G334400	52.9439	126.845	-1.25678	0.00133836	- && - && PF05678:VQ motif
TraesCS3A02G432900	47.103	121.832	-1.37377	0.000598039	- && Q9XJ61.1 RecName: Full=MADS-box transcription factor 51; Short=OsMADS51; AltName: Full=OsMADS65 && PF00319:SRF-type transcription factor (DNA-binding and dimerisation domain)
TraesCS3B02G021700	2.40775	20.724	-3.10429	0.00894247	- && Q6GQ23.1 RecName: Full=EGF domain-specific O-linked N-acetylglucosamine transferase; AltName: Full=Extracellular O-linked N-acetylglucosamine transferase; Flags: Precursor && PF04577:Protein of unknown function (DUF563)
TraesCS3B02G039500	4.58481	39.265	-3.10462	0.00725262	- && Q9C9G4.1 RecName: Full=Endonuclease 2; Short=AtENDO2; AltName: Full=Deoxyribonuclease ENDO2; AltName: Full=Single-stranded-nucleate endonuclease ENDO2; Flags: Precursor && PF02265:S1/P1 Nuclease
TraesCS3B02G062700	6.21302	71.86	-3.53627	6.04e-06	- && Q43767.1 RecName: Full=Non-specific lipid-transfer protein 4.1; Short=LTP 4.1; AltName: Full=CW-21; Short=CW21; Flags: Precursor && PF00234:Protease inhibitor/seed storage/LTP family
TraesCS3B02G062800	29.493	136.505	-2.20711	3.73e-05	- && Q43871.1 RecName: Full=Non-specific lipid-transfer protein Cw18; Short=LTP Cw-18; AltName: Full=PKG2316; Flags: Precursor && PF00234:Protease inhibitor/seed storage/LTP family
TraesCS3B02G063400	0	7.62035	-5.3273	0.00771214	- && Q43767.1 RecName: Full=Non-specific lipid-transfer protein 4.1; Short=LTP 4.1; AltName: Full=CW-21; Short=CW21; Flags: Precursor && PF00234:Protease inhibitor/seed storage/LTP family
TraesCS3B02G150700	2.41282	14.214	-2.56799	0.0053859	- && - && PF03478:Protein of unknown function (DUF295)
TraesCS3B02G314300	3.86584	45.0267	-3.56341	1.2e-06	- && Q942D4.1 RecName: Full=BURP domain-containing protein 3; Short=OsBURP03; Flags: Precursor && PF03181:BURP domain
TraesCS3B02G397400	52.6384	119.44	-1.18663	0.00720879	- && Q9SR77.1 RecName: Full=Heme-binding-like protein At3g10130, chloroplastic; Flags: Precursor && PF04832:SOUL heme-binding protein
TraesCS3B02G421600	26.2294	58.7502	-1.16686	0.00125594	- && Q9SYH2.1 RecName: Full=Transcription initiation factor TFIID subunit 9; AltName: Full=TATA binding protein associated factor 21kDa subunit; AltName: Full=TBP-associated factor 9; Short=AtTAF9 && PF02291:Transcription initiation factor IID, 31kD subun
TraesCS3B02G455200	731.855	1638.05	-1.16159	0.000597715	- && - && PF14368:Probable lipid transfer
TraesCS3B02G487900	0	8.71457	-5.51785	0.000469461	- && Q9SS94.2 RecName: Full=Cell division control protein 48 homolog C; Short=AtCDC48c; AltName: Full=Protein EMBRYO DEFECTIVE 1354 && PF00004:ATPase family associated with various cellular activities (AAA)
TraesCS3B02G548700	15.4957	39.3814	-1.33666	0.00478843	- && - && PF12776:Myb/SANT-like DNA-binding domain
TraesCS3D02G048200	91.2893	221.793	-1.2842	0.00363259	- && - && -
TraesCS3D02G085700	165.07	332.721	-1.01112	4.71e-07	- && - && -
TraesCS3D02G280400	5.04775	129.139	-4.71087	5.98e-11	- && Q942D4.1 RecName: Full=BURP domain-containing protein 3; Short=OsBURP03; Flags: Precursor && PF03181:BURP domain
TraesCS3D02G304900	14.6874	77.1936	-2.39142	0.00164703	- && Q93ZR6.1 RecName: Full=O-acyltransferase WSD1; AltName: Full=Diacylglycerol O-acyltransferase; Short=DGAT; AltName: Full=Long-chain-alcohol O-fatty-acyltransferase; AltName: Full=Wax synthase; Short=WS && PF06974:Protein of unknown function (DUF1298)
TraesCS3D02G316700	26.1824	83.564	-1.67004	0.00386337	- && O81905.1 RecName: Full=Receptor-like serine/threonine-protein kinase SD1-8; AltName: Full=Arabidopsis thaliana receptor kinase 3; AltName: Full=S-domain-1 (SD1) receptor kinase 8; Short=SD1-8; Flags: Precursor && PF07714:Protein tyrosine kinase|PF082
TraesCS3D02G431500	43.8087	153.695	-1.81608	0.000230776	- && Q9LU14.1 RecName: Full=GDSL esterase/lipase APG; AltName: Full=Extracellular lipase APG; Flags: Precursor && PF00657:GDSL-like Lipase/Acylhydrolase
TraesCS3D02G517300	2.74956	19.1885	-2.80011	0.000576584	- && Q08655.1 RecName: Full=Abscisic stress-ripening protein 1 && PF02496:ABA/WDS induced protein
TraesCS3D02G520100	5.09167	40.4324	-2.99195	0.000867928	- && - && -
TraesCS4A02G068400	45.082	96.5223	-1.10323	0.00513771	- && Q9MAM3.1 RecName: Full=3-ketoacyl-CoA synthase 1; Short=KCS-1; AltName: Full=Very long-chain fatty acid condensing enzyme 1; Short=VLCFA condensing enzyme 1 && PF08392:FAE1/Type III polyketide synthase-like protein|PF08541:3-Oxoacyl-[acyl-carrier-pro
TraesCS4A02G109200	25.918	108.07	-2.06061	0.000352639	- && Q39224.1 RecName: Full=Protein SRG1; Short=AtSRG1; AltName: Full=Protein SENESCENCE-RELATED GENE 1 && PF03171:2OG-Fe(II) oxygenase superfamily|PF14226:non-haem dioxygenase in morphine synthesis N-terminal
TraesCS4A02G280500	8.15276	27.6984	-1.76618	0.00301512	- && - && PF04398:Protein of unknown function, DUF538
TraesCS4A02G301600	121.914	271.583	-1.15546	0.00863497	- && Q2QM69.2 RecName: Full=2-methyl-6-phytyl-1,4-hydroquinone methyltransferase 2, chloroplastic; AltName: Full=37 kDa inner envelope membrane protein; Short=E37; AltName: Full=MPBQ/MSBQ methyltransferase; AltName: Full=Protein VTE3 homolog; Flags: Precu
TraesCS4A02G308600	193.048	453.107	-1.23331	6.64e-10	- && D1MI46.1 RecName: Full=Geraniol 8-hydroxylase; AltName: Full=Cytochrome P450 76B10; AltName: Full=Geraniol 10-hydroxylase; Short=SmG10H && PF00067:Cytochrome P450
TraesCS4A02G347100	4.1723	43.4304	-3.3851	0.000755903	- && - && PF13855:Leucine rich repeat
TraesCS4A02G388000	70.5197	156.234	-1.14376	0.00109021	- && Q9LW86.1 RecName: Full=Probable sulfate transporter 3.4 && PF01740:STAS domain|PF00916:Sulfate permease family
TraesCS4B02G225500	57.6712	121.295	-1.07669	0.00331624	- && Q9MAM3.1 RecName: Full=3-ketoacyl-CoA synthase 1; Short=KCS-1; AltName: Full=Very long-chain fatty acid condensing enzyme 1; Short=VLCFA condensing enzyme 1 && PF08392:FAE1/Type III polyketide synthase-like protein|PF08541:3-Oxoacyl-[acyl-carrier-pro
TraesCS4B02G363900	23.2592	53.8161	-1.21775	0.00329057	- && P15490.1 RecName: Full=Stem 28 kDa glycoprotein; AltName: Full=Vegetative storage protein A; Flags: Precursor && PF03767:HAD superfamily, subfamily IIIB (Acid phosphatase)
TraesCS4D02G024400	26.9382	60.5693	-1.17036	0.00270379	- && P46032.1 RecName: Full=Protein NRT1/ PTR FAMILY 8.3; Short=AtNPF8.3; AltName: Full=Histidine-transporting protein; AltName: Full=Peptide transporter PTR2 && PF00854:POT family
TraesCS4D02G099600	8.62077	76.335	-3.1506	7.68e-09	- && Q6UTZ2.2 RecName: Full=Probable monogalactosyldiacylglycerol synthase 2, chloroplastic; Short=OsMGD2; Flags: Precursor && PF04101:Glycosyltransferase family 28 C-terminal domain|PF06925:Monogalactosyldiacylglycerol (MGDG) synthase
TraesCS4D02G142600	24.6653	55.3018	-1.15924	0.00860448	- && Q2QZ86.2 RecName: Full=ATP-citrate synthase alpha chain protein 2; Short=ATP-citrate synthase A-2; AltName: Full=ATP-citrate lyase A-2; AltName: Full=Citrate cleavage enzyme A-2 && PF16114:ATP citrate lyase citrate-binding|PF08442:ATP-grasp domain
TraesCS4D02G181100	8.45065	31.3268	-1.89695	0.00532741	- && Q9LDE1.1 RecName: Full=Transcription factor MYB108; AltName: Full=Myb-related protein 108; Short=AtMYB108; AltName: Full=Protein BOTRYTIS-SUSCEPTIBLE 1 && PF00249:Myb-like DNA-binding domain
TraesCS4D02G195200	12.985	34.1893	-1.40446	0.00844358	- && Q9LUZ6.1 RecName: Full=Protein PMR5; AltName: Full=Powdery mildew resistance protein 5; AltName: Full=Protein trichome birefringence-like 44 && PF14416:PMR5 N terminal Domain|PF13839:GDSL/SGNH-like Acyl-Esterase family found in Pmr5 and Cas1p
TraesCS4D02G226100	49.7482	135.166	-1.43976	0.00141871	- && Q9MAM3.1 RecName: Full=3-ketoacyl-CoA synthase 1; Short=KCS-1; AltName: Full=Very long-chain fatty acid condensing enzyme 1; Short=VLCFA condensing enzyme 1 && PF08541:3-Oxoacyl-[acyl-carrier-protein (ACP)] synthase III C terminal|PF08392:FAE1/Type I
TraesCS4D02G242200	31.4084	118.619	-1.91979	6.32e-05	- && Q9XF43.1 RecName: Full=3-ketoacyl-CoA synthase 6; Short=KCS-6; AltName: Full=Cuticular protein 1; AltName: Full=Eceriferum 6; AltName: Full=Very long-chain fatty acid condensing enzyme 6; Short=VLCFA condensing enzyme 6 && PF08392:FAE1/Type III polyk
TraesCS4D02G334100	9.20848	33.8374	-1.87911	0.000855073	- && Q0II91.2 RecName: Full=DnaJ homolog subfamily C member 21 && PF03470:XS zinc finger domain
TraesCS4D02G357100	7.34951	102.717	-3.81241	6.79e-07	- && Q2QYE1.2 RecName: Full=Probable apyrase 3; Short=OsAPY3; AltName: Full=ATP-diphosphatase; AltName: Full=ATP-diphosphohydrolase; AltName: Full=Adenosine diphosphatase; Short=ADPase; Flags: Precursor && PF01150:GDA1/CD39 (nucleoside phosphatase) family
TraesCS4D02G357400	28.149	111.334	-1.98078	8.25e-05	- && P15490.1 RecName: Full=Stem 28 kDa glycoprotein; AltName: Full=Vegetative storage protein A; Flags: Precursor && PF03767:HAD superfamily, subfamily IIIB (Acid phosphatase)
TraesCS4D02G358100	10.1394	56.3782	-2.47968	0.000944501	- && Q7XJE6.1 RecName: Full=Metacaspase-1; Short=AtMC1; AltName: Full=Metacaspase 1b; Short=AtMCP1b; AltName: Full=Protein LSD ONE LIKE 3 && PF00656:Caspase domain
TraesCS4D02G360100	4.29699	22.9927	-2.40247	0.00992117	- && Q9SU35.1 RecName: Full=pEARLI1-like lipid transfer protein 1; AltName: Full=Protein AZELAIC ACID INDUCED 1; Flags: Precursor && PF14547:Hydrophobic seed protein
TraesCS5A02G029700	34.988	74.225	-1.09073	0.00308292	- && Q9LHT0.1 RecName: Full=Tropinone reductase homolog At5g06060 && PF00106:short chain dehydrogenase
TraesCS5A02G046400	24.379	71.5994	-1.55682	2.16e-05	- && - && -
TraesCS5A02G309800	76.557	167.846	-1.12921	5.91e-06	- && B8BDK8.2 RecName: Full=SPX domain-containing membrane protein OsI_32082 && PF03105:SPX domain|PF07690:Major Facilitator Superfamily
TraesCS5A02G310000	25.7325	79.7885	-1.64093	3.8e-05	- && Q0J090.1 RecName: Full=Dehydration-responsive element-binding protein 1H; Short=Protein DREB1H >A2Z388.1 RecName: Full=Dehydration-responsive element-binding protein 1H; Short=Protein DREB1H && PF00847:AP2 domain
TraesCS5A02G310700	3.26149	20.2662	-2.60289	0.00227432	- && Q3T5N4.1 RecName: Full=Dehydration-responsive element-binding protein 1B; Short=Protein DREB1B && PF00847:AP2 domain
TraesCS5A02G391500	69.0721	175.481	-1.34753	0.000546963	- && A2XQE8.1 RecName: Full=Senescence-specific cysteine protease SAG39; AltName: Full=Cysteine proteinase SAG39; AltName: Full=Protein SENESCENCE-ASSOCIATED GENE 39; Flags: Precursor && PF00112:Papain family cysteine protease|PF08246:Cathepsin propeptide
TraesCS5A02G440800	40.8912	102.65	-1.3335	0.00690273	- && P42390.2 RecName: Full=Indole-3-glycerol phosphate lyase, chloroplastic; AltName: Full=Benzoxazineless 1; AltName: Full=Indole synthase; AltName: Full=Tryptophan synthase alpha chain; Flags: Precursor && PF00290:Tryptophan synthase alpha chain
TraesCS5A02G548600	0	5.51058	-4.85586	0.00652391	- && Q7XJE5.1 RecName: Full=Metacaspase-2; Short=AtMC2; AltName: Full=Metacaspase 1c; Short=AtMCP1c && PF00656:Caspase domain
TraesCS5B02G076900	207.515	565.603	-1.44626	4.97e-06	- && Q0J2B5.2 RecName: Full=Aminopeptidase M1-C; AltName: Full=Alpha-aminoacylpeptide hydrolase && PF01433:Peptidase family M1|PF11838:ERAP1-like C-terminal domain
TraesCS5B02G095500	0	5.13665	-4.75627	0.00852288	- && - && PF07816:Protein of unknown function (DUF1645)
TraesCS5B02G137700	14.7783	41.362	-1.48219	0.00248477	- && Q9UNI6.1 RecName: Full=Dual specificity protein phosphatase 12; AltName: Full=Dual specificity tyrosine phosphatase YVH1 && PF00782:Dual specificity phosphatase, catalytic domain
TraesCS5B02G139200	4.31871	36.6964	-3.10275	0.00408644	- && - && PF05678:VQ motif
TraesCS5B02G180300	46.731	132.882	-1.50838	0.00386669	- && Q9SFU3.1 RecName: Full=Purple acid phosphatase 15; AltName: Full=Phytase; Flags: Precursor && PF14008:Iron/zinc purple acid phosphatase-like protein C|PF16656:Purple acid Phosphatase, N-terminal domain|PF00149:Calcineurin-like phosphoesterase
TraesCS5B02G328500	2.65364	16.307	-2.59161	0.00915248	- && O80327.1 RecName: Full=Thaumatin-like protein 1; Flags: Precursor && PF00314:Thaumatin family
TraesCS5B02G366800	11.8873	31.326	-1.39629	0.00917648	- && Q1LZH1.1 RecName: Full=Mitochondrial amidoxime reducing component 2; Short=mARC2; AltName: Full=Molybdenum cofactor sulfurase C-terminal domain-containing protein 2; Short=MOSC domain-containing protein 2; Short=Moco sulfurase C-terminal domain-conta
TraesCS5B02G421100	134.347	273.518	-1.02238	5.94e-05	- && - && -
TraesCS5B02G428900	0	18.163	-6.57633	7.2e-05	- && Q9CA36.1 RecName: Full=VQ motif-containing protein 8, chloroplastic; Short=AtVQ8; Flags: Precursor && PF05678:VQ motif
TraesCS5B02G468300	1.34196	14.6235	-3.42198	0.00312601	- && Q43210.1 RecName: Full=Phenylalanine ammonia-lyase && PF00221:Aromatic amino acid lyase
TraesCS5B02G494400	3.4786	73.9367	-4.41254	0.00410765	- && Q852A1.1 RecName: Full=Expansin-A7; AltName: Full=Alpha-expansin-7; AltName: Full=OsEXP7; AltName: Full=OsEXPA7; AltName: Full=OsaEXPa1.26; Flags: Precursor && PF03330:Rare lipoprotein A (RlpA)-like double-psi beta-barrel|PF01357:Pollen allergen
TraesCS5B02G544700	9.24226	35.5193	-1.92448	0.00129834	- && O64783.2 RecName: Full=G-type lectin S-receptor-like serine/threonine-protein kinase At1g61370; Flags: Precursor && PF00069:Protein kinase domain
TraesCS5B02G562600	3.04088	27.5546	-3.17585	5.54e-05	- && P0DKJ6.1 RecName: Full=GDSL esterase/lipase At1g20120; AltName: Full=Extracellular lipase At1g20120; Flags: Precursor && PF00657:GDSL-like Lipase/Acylhydrolase
TraesCS5D02G145300	417.995	920.382	-1.14048	0.000292296	- && Q84N29.1 RecName: Full=Probable non-specific lipid-transfer protein 3; Short=TaLTP3; Flags: Precursor && PF00234:Protease inhibitor/seed storage/LTP family
TraesCS5D02G260400	80.0071	170.042	-1.08781	0.00127155	- && P53393.1 RecName: Full=Low affinity sulfate transporter 3 && PF01740:STAS domain
TraesCS5D02G323800	15.0948	42.511	-1.4942	0.00263696	- && Q9STK8.1 RecName: Full=Cytochrome P450 71A25 && PF00067:Cytochrome P450
TraesCS5D02G401300	57.88	174.283	-1.5945	2.73e-05	- && A2XQE8.1 RecName: Full=Senescence-specific cysteine protease SAG39; AltName: Full=Cysteine proteinase SAG39; AltName: Full=Protein SENESCENCE-ASSOCIATED GENE 39; Flags: Precursor && PF00112:Papain family cysteine protease|PF08246:Cathepsin propeptide
TraesCS6A02G141900	7.37322	36.6742	-2.30437	0.00798854	- && - && -
TraesCS6A02G186000	24.7177	64.9186	-1.37951	0.00109474	- && Q6YW46.2 RecName: Full=Elongation factor 1-gamma 2; Short=EF-1-gamma 2; AltName: Full=eEF-1B gamma 2 && PF00043:Glutathione S-transferase, C-terminal domain|PF02798:Glutathione S-transferase, N-terminal domain|PF00647:Elongation factor 1 gamma, conse
TraesCS6A02G257300	20.5874	53.6224	-1.37777	0.0023334	- && Q6EPQ3.1 RecName: Full=SPX domain-containing membrane protein Os02g45520 >A2X8A7.2 RecName: Full=SPX domain-containing membrane protein OsI_08463 && -
TraesCS6A02G317401	1.10114	27.65	-4.69783	0.000714087	- && - && PF14368:Probable lipid transfer
TraesCS6B02G209000	1.4076	11.7032	-3.07276	0.00941545	- && Q9SF15.1 RecName: Full=E3 ubiquitin-protein ligase PUB24; AltName: Full=Plant U-box protein 24; AltName: Full=U-box domain-containing protein 24 && PF04564:U-box domain
TraesCS6B02G236200	9.40538	26.4403	-1.49629	0.00868679	- && Q8LGS1.2 RecName: Full=Protein MARD1; AltName: Full=Mediator of ABA-regulated dormancy1; AltName: Full=Senescence-associated protein SAG102 && PF04570:zinc-finger of the FCS-type, C2-C2
TraesCS6B02G267800	61.0044	135.739	-1.15448	0.00368467	- && Q6EPQ3.1 RecName: Full=SPX domain-containing membrane protein Os02g45520 >A2X8A7.2 RecName: Full=SPX domain-containing membrane protein OsI_08463 && PF07690:Major Facilitator Superfamily|PF03105:SPX domain
TraesCS6B02G324800	2.00537	27.1765	-3.74624	0.00454158	- && Q84MS3.1 RecName: Full=Probable potassium transporter 16; AltName: Full=OsHAK16 && PF02705:K+ potassium transporter
TraesCS6B02G424200	6.65075	28.7604	-2.11733	0.0040725	- && - && -
TraesCS6D02G042000	62.4316	126.609	-1.02264	0.000189533	- && Q9LPZ3.3 RecName: Full=G-type lectin S-receptor-like serine/threonine-protein kinase At1g11410; Flags: Precursor && PF00069:Protein kinase domain
TraesCS6D02G131000	0	5.86079	-4.94472	0.00632498	- && F4IDQ5.1 RecName: Full=Protein JASON && -
TraesCS6D02G214100	9.7709	31.875	-1.70369	0.00417887	- && Q5JQD7.2 RecName: Full=Probable metal-nicotianamine transporter YSL12; AltName: Full=Protein YELLOW STRIPE LIKE 12; Short=OsYSL12 && PF03169:OPT oligopeptide transporter protein
TraesCS6D02G330900	13.0895	50.0255	-1.93103	0.000729186	- && Q9C5V5.2 RecName: Full=Glutamate receptor 2.8; AltName: Full=Ligand-gated ion channel 2.8; Flags: Precursor && PF01094:Receptor family ligand binding region|PF00497:Bacterial extracellular solute-binding proteins, family 3|PF00060:Ligand-gated ion ch
TraesCS7A02G088700	107.468	227.37	-1.08006	0.000172834	- && Q9LW86.1 RecName: Full=Probable sulfate transporter 3.4 && PF01740:STAS domain|PF00916:Sulfate permease family
TraesCS7A02G146000	0.356952	10.7543	-4.8555	0.00296861	- && - && PF05910:Plant protein of unknown function (DUF868)
TraesCS7A02G160900	7.40508	48.6047	-2.7239	7.41e-05	- && Q2QYE1.2 RecName: Full=Probable apyrase 3; Short=OsAPY3; AltName: Full=ATP-diphosphatase; AltName: Full=ATP-diphosphohydrolase; AltName: Full=Adenosine diphosphatase; Short=ADPase; Flags: Precursor && PF01150:GDA1/CD39 (nucleoside phosphatase) family
TraesCS7A02G189000	1.02036	18.1777	-4.14396	0.00138804	- && P0C586.1 RecName: Full=Soluble starch synthase 2-3, chloroplastic/amyloplastic; AltName: Full=Soluble starch synthase II-3; AltName: Full=Starch synthase IIa; Flags: Precursor && PF08323:Starch synthase catalytic domain|PF00534:Glycosyl transferases
TraesCS7A02G255600	93.5	240.08	-1.36051	0.00315882	- && Q9SV71.1 RecName: Full=Cytochrome b561 and DOMON domain-containing protein At4g12980; AltName: Full=Protein b561A.tha15; Flags: Precursor && -
TraesCS7A02G321900	22.1682	76.3432	-1.7845	2.71e-05	- && Q94A79.1 RecName: Full=Protein DEFECTIVE IN MERISTEM SILENCING 3; AltName: Full=Protein INVOLVED IN DE NOVO 1 && PF13589:Histidine kinase-, DNA gyrase B-, and HSP90-like ATPase
TraesCS7A02G470100	6.31401	22.8295	-1.86464	0.00755803	- && Q700D9.2 RecName: Full=Putative Myb family transcription factor At1g14600 && PF00249:Myb-like DNA-binding domain
TraesCS7B02G124500	29.1208	81.5369	-1.47724	0.00780142	- && - && PF13962:Domain of unknown function
TraesCS7B02G188400	20.6409	51.4064	-1.32937	0.00401617	- && Q84UP7.1 RecName: Full=Probable mixed-linked glucan synthase 6; AltName: Full=1,3;1,4-beta-D-glucan synthase 6; AltName: Full=Cellulose synthase-like protein F6; AltName: Full=OsCslF6 && PF03552:Cellulose synthase
TraesCS7B02G205600	48.2012	110.952	-1.19552	0.000424763	- && Q84TE6.2 RecName: Full=NAC domain-containing protein 21/22; Short=ANAC021/ANAC022 && PF02365:No apical meristem (NAM) protein
TraesCS7B02G356800	16.255	51.3005	-1.64903	0.00539587	- && O64477.1 RecName: Full=G-type lectin S-receptor-like serine/threonine-protein kinase At2g19130; Flags: Precursor && PF01453:D-mannose binding lectin|PF00954:S-locus glycoprotein domain|PF08276:PAN-like domain|PF00069:Protein kinase domain
TraesCS7B02G372200	2.63343	32.9098	-3.62232	0.000971919	- && Q700D9.2 RecName: Full=Putative Myb family transcription factor At1g14600 && PF00249:Myb-like DNA-binding domain
TraesCS7B02G376400	1.97002	18.6696	-3.21344	0.00484423	- && Q8GXZ3.1 RecName: Full=Serine/threonine-protein kinase At5g01020 && PF07714:Protein tyrosine kinase
TraesCS7B02G392400	0.356952	11.2887	-4.9306	0.00240122	- && Q8S9J6.1 RecName: Full=Aspartyl protease family protein At5g10770; Flags: Precursor && PF14541:Xylanase inhibitor C-terminal|PF14543:Xylanase inhibitor N-terminal
TraesCS7B02G408900	23.3552	94.1991	-2.01349	0.0018461	- && Q8H1Z0.1 RecName: Full=Protein ECERIFERUM 3; AltName: Full=Protein FACELESS POLLEN 1; AltName: Full=Protein WAX2; AltName: Full=Protein YORE-YORE && PF04116:Fatty acid hydroxylase superfamily|PF12076:WAX2 C-terminal domain
TraesCS7B02G474800	122.604	253.098	-1.05065	0.000199543	- && Q9LRR4.1 RecName: Full=Putative disease resistance RPP13-like protein 1 && PF00931:NB-ARC domain
TraesCS7D02G089300	10.2167	42.572	-2.07899	0.00371412	- && Q8LIL0.2 RecName: Full=Bisdemethoxycurcumin synthase; AltName: Full=Curcuminoid synthase && PF00195:Chalcone and stilbene synthases, N-terminal domain|PF02797:Chalcone and stilbene synthases, C-terminal domain
TraesCS7D02G154400	2.10129	20.1444	-3.28416	0.00281104	- && - && -
TraesCS7D02G162100	1.64842	18.566	-3.45561	0.00135314	- && Q2QYE1.2 RecName: Full=Probable apyrase 3; Short=OsAPY3; AltName: Full=ATP-diphosphatase; AltName: Full=ATP-diphosphohydrolase; AltName: Full=Adenosine diphosphatase; Short=ADPase; Flags: Precursor && PF01150:GDA1/CD39 (nucleoside phosphatase) family
TraesCS7D02G251900	0	6.45778	-5.08646	0.00677499	- && Q9S7H4.1 RecName: Full=Chorismate mutase 2; Short=AtCM2; AltName: Full=CM-2 && -
TraesCS7D02G457900	9.60078	39.3343	-2.03227	0.00608458	- && C0LGP4.1 RecName: Full=Probable LRR receptor-like serine/threonine-protein kinase At3g47570; Flags: Precursor && PF07714:Protein tyrosine kinase|PF13855:Leucine rich repeat|PF08263:Leucine rich repeat N-terminal domain
TraesCS7D02G488800	0.663411	19.7164	-4.86515	0.00422141	- && Q8H1Z0.1 RecName: Full=Protein ECERIFERUM 3; AltName: Full=Protein FACELESS POLLEN 1; AltName: Full=Protein WAX2; AltName: Full=Protein YORE-YORE && PF12076:WAX2 C-terminal domain|PF04116:Fatty acid hydroxylase superfamily
TraesCSU02G020800	4.94526	29.9342	-2.57607	0.00430918	- && O03982.1 RecName: Full=Heavy metal-associated isoprenylated plant protein 39; Short=AtHIP39; Flags: Precursor && -
TraesCSU02G056700	19.7034	515.064	-4.70766	0.000131886	- && Q42842.1 RecName: Full=Non-specific lipid-transfer protein 4.3; Short=LTP 4.3; Flags: Precursor && PF00234:Protease inhibitor/seed storage/LTP family
TraesCSU02G056900	10.308	126.303	-3.61127	0.000748866	- && Q42842.1 RecName: Full=Non-specific lipid-transfer protein 4.3; Short=LTP 4.3; Flags: Precursor && PF00234:Protease inhibitor/seed storage/LTP family
TraesCSU02G092300	15.2479	140.972	-3.21119	0.00691911	- && P27061.1 RecName: Full=Acid phosphatase 1; AltName: Full=Apase-1(1); Flags: Precursor && PF03767:HAD superfamily, subfamily IIIB (Acid phosphatase)
TraesCSU02G147200	1.11628	27.9538	-4.70786	0.000491562	- && Q43767.1 RecName: Full=Non-specific lipid-transfer protein 4.1; Short=LTP 4.1; AltName: Full=CW-21; Short=CW21; Flags: Precursor && PF00234:Protease inhibitor/seed storage/LTP family
TraesCSU02G172400	15.9652	40.75	-1.35779	0.00360171	- && Q9ZP16.2 RecName: Full=Cysteine-rich receptor-like protein kinase 11; Short=Cysteine-rich RLK11; AltName: Full=Receptor-like protein kinase 3; Flags: Precursor && -
TraesCSU02G173000	3.69922	27.5487	-2.89408	0.00556294	- && Q8S8F2.2 RecName: Full=BTB/POZ domain-containing protein FBL11 && -
TraesCSU02G175000	41.5156	141.504	-1.77836	0.000315076	- && Q41542.1 RecName: Full=Probable xyloglucan endotransglucosylase/hydrolase; Flags: Precursor && PF06955:Xyloglucan endo-transglycosylase (XET) C-terminus|PF00722:Glycosyl hydrolases family 16
TraesCSU02G231000	23.7393	60.9684	-1.35326	0.000553364	- && Q9AWS0.1 RecName: Full=AP2/ERF and B3 domain-containing protein Os01g0141000 && PF02362:B3 DNA binding domain
novel.1020	96.1709	196.733	-1.03426	0.0014194	-
novel.10250	2.60465	25.702	-3.34169	0.00313901	-
novel.10278	2.2462	40.895	-4.13672	2.02e-05	-
novel.10310	81.5405	297.182	-1.86899	2.67e-06	-
novel.1084	4.38284	18.0223	-2.02458	0.00508772	-
novel.11547	86.2147	187.443	-1.11516	0.00549183	-
novel.11616	27.5309	111.384	-2.02071	2.75e-06	-
novel.12228	2.34211	21.7178	-3.19508	0.00371116	PF00443:Ubiquitin carboxyl-terminal hydrolase
novel.1416	3.42811	20.8067	-2.59585	0.00743268	-
novel.1466	2.77984	20.4788	-2.88387	0.00771296	-
novel.1673	9.42052	118.717	-3.65766	0.00127206	-
novel.1846	4.93012	22.7188	-2.17329	0.00422083	-
novel.185	38.5186	140.627	-1.87545	2.57e-06	-
novel.2432	20.4318	350.683	-4.10642	3.35e-06	-
novel.2433	169.759	534.894	-1.65797	6.83e-07	-
novel.2690	165.053	407.216	-1.30066	1.47e-05	PF14547:Hydrophobic seed protein
novel.3365	175.919	355.574	-1.01479	1.57e-05	-
novel.3579	1.4076	30.2083	-4.44055	8.3e-05	-
novel.3621	28.1601	89.2712	-1.67566	0.00218261	PF05699:hAT family C-terminal dimerisation region|PF04937:Protein of unknown function (DUF 659)
novel.3723	26.6286	166.786	-2.64253	1.87e-08	-
novel.3887	11.5572	51.0528	-2.15312	7.19e-06	-
novel.4081	39.7854	90.8972	-1.1973	0.00642618	-
novel.4207	0.306459	136.721	-8.53356	9.94e-12	-
novel.4684	10.2456	56.1377	-2.4642	0.000275674	-
novel.4919	55.0563	172.849	-1.65547	0.00181386	-
novel.5134	0.678552	14.2562	-4.37845	0.00456245	-
novel.5141	42.8839	107.472	-1.32519	0.00548584	-
novel.5440	170.728	359.36	-1.0751	0.0013255	-
novel.5696	146.779	399.559	-1.44073	0.000371294	-
novel.5928	98.4227	680.057	-2.78599	2.75e-11	PF03101:FAR1 DNA-binding domain
novel.6152	136.041	310.032	-1.18868	0.00607791	-
novel.674	3.6033	20.2811	-2.45747	0.00406838	-
novel.6783	0.306459	13.4565	-5.18489	0.00308121	-
novel.7077	13.9786	68.211	-2.28248	0.000360394	PF00149:Calcineurin-like phosphoesterase|PF14008:Iron/zinc purple acid phosphatase-like protein C|PF17808:Fn3-like domain from Purple Acid Phosphatase|PF16656:Purple acid Phosphatase, N-terminal domain
novel.7084	1.69891	15.2938	-3.15545	0.00590604	PF00271:Helicase conserved C-terminal domain
novel.7315	19.8684	64.0035	-1.67784	0.00271476	PF03004:Plant transposase (Ptta/En/Spm family)
novel.7358	14.5107	45.5404	-1.64195	0.000334935	-
novel.7489	0.969869	101.421	-6.68891	0.00509507	-
novel.7794	26.187	118.154	-2.17674	0.00094019	PF00153:Mitochondrial carrier protein
novel.7827	309.941	661.361	-1.09259	0.000371458	-
novel.7933	39.4783	104.969	-1.41507	0.00432361	PF00112:Papain family cysteine protease|PF08246:Cathepsin propeptide inhibitor domain (I29)
novel.9118	0.612917	286.829	-8.71325	1.06e-16	-
novel.9180	70.7475	756.82	-3.42518	3.31e-54	-
novel.9569	3.99711	46.6579	-3.582	4.78e-05	-
novel.9721	4.52268	44.5836	-3.27925	0.000281258	PF15413:Pleckstrin homology domain
novel.9864	108.324	292.409	-1.42826	0.000497266	PF03479:Plants and Prokaryotes Conserved (PCC) domain
"Novel" showed the fragments that cannot be anchored on wheat genome
TaSOC1 was highlighted in yellow

## Sheet: Dataset S5
Dataset S5 Differentially expressed genes between TaVRN1 overexpression lines and their transgenic negative lines
Gene ID	TaVRN1-OE	TaVRN1-TNL	log2FoldChange	P-value	Gene description
TraesCS1A02G153000	163.848	75.042	1.12508	0.00109745	- && B5WWZ8.1 RecName: Full=Long-chain-alcohol oxidase FAO1; AltName: Full=Long-chain fatty alcohol oxidase 1 && PF00732:GMC oxidoreductase|PF05199:GMC oxidoreductase
TraesCS1A02G165600	24.3896	6.72119	1.85285	0.00385446	- && Q9SJQ1.1 RecName: Full=Leucine-rich repeat receptor-like protein kinase PXC1; AltName: Full=Protein PXY/TDR-CORRELATED 1; Flags: Precursor && PF00069:Protein kinase domain
TraesCS1A02G166200	251.927	85.5591	1.5594	0.000128761	- && C0HJG8.1 RecName: Full=Basic secretory protease; AltName: Full=Boswellia basic secretory protease; Short=BBSP, partial [Boswellia serrata] && PF04450:Peptidase of plants and bacteria
TraesCS1A02G173800	224.397	68.6755	1.70877	3.71e-05	- && Q8GT20.1 RecName: Full=Benzyl alcohol O-benzoyltransferase; AltName: Full=Benzoyl coenzyme A:benzyl alcohol benzoyl transferase && PF02458:Transferase family
TraesCS1A02G257000	60.0017	10.6546	2.49345	1.39e-05	- && Q9LFR7.1 RecName: Full=Probable carboxylesterase 17; AltName: Full=AtCXE17 && PF07859:alpha/beta hydrolase fold
TraesCS1A02G257500	32.3548	9.70404	1.74007	0.00394048	- && Q9LFR7.1 RecName: Full=Probable carboxylesterase 17; AltName: Full=AtCXE17 && PF07859:alpha/beta hydrolase fold
TraesCS1A02G258800	105.733	47.7967	1.14418	0.009625	- && Q9ZRB2.1 RecName: Full=Tubulin beta-1 chain; AltName: Full=Beta-1-tubulin && PF03953:Tubulin C-terminal domain|PF00091:Tubulin/FtsZ family, GTPase domain
TraesCS1A02G268400	768.502	338.449	1.18359	0.000240756	- && P52580.1 RecName: Full=Isoflavone reductase homolog IRL && PF05368:NmrA-like family
TraesCS1A02G280700	30.1468	2.85908	3.38862	0.000217604	- && - && PF00582:Universal stress protein family
TraesCS1A02G287000	83.9325	37.1257	1.17838	0.00770691	- && - && -
TraesCS1A02G304000	30.338	7.94633	1.92594	0.00707084	- && A2ZAX5.2 RecName: Full=Protein SCARECROW 1; AltName: Full=OsSCR1 && PF03514:GRAS domain family
TraesCS1A02G309700	24.3675	7.0419	1.78823	0.00780712	- && Q9ZRA8.1 RecName: Full=Tubulin beta-5 chain; AltName: Full=Beta-5-tubulin && PF03953:Tubulin C-terminal domain|PF00091:Tubulin/FtsZ family, GTPase domain
TraesCS1A02G321700	164.456	73.999	1.14947	0.00221863	- && Q94AS9.2 RecName: Full=Cyclic nucleotide-gated ion channel 4; Short=AtCNGC4; AltName: Full=Cyclic nucleotide- and calmodulin-regulated ion channel 4; Short=AtHLM1 && PF00027:Cyclic nucleotide-binding domain|PF00520:Ion transport protein
TraesCS1A02G326000	7.05676	0	5.3074	0.00282901	- && - && PF13968:Domain of unknown function (DUF4220)|PF04578:Protein of unknown function, DUF594
TraesCS1A02G349900	434.315	22.1843	4.29092	0.000839407	- && P39101.1 RecName: Full=Protein CAJ1 && PF00226:DnaJ domain|PF13370:4Fe-4S single cluster domain of Ferredoxin I
TraesCS1A02G356600	47.9971	19.7749	1.28141	0.00901333	- && P17801.2 RecName: Full=Putative receptor protein kinase ZmPK1; Flags: Precursor && PF00069:Protein kinase domain|PF01453:D-mannose binding lectin|PF00954:S-locus glycoprotein domain|PF08276:PAN-like domain
TraesCS1A02G396800	14.6278	0.945338	3.93052	0.00111578	- && Q8LEE9.2 RecName: Full=Fasciclin-like arabinogalactan protein 12; Flags: Precursor && PF02469:Fasciclin domain
TraesCS1A02G408300	191.65	64.9408	1.55816	1.12e-06	- && - && PF07816:Protein of unknown function (DUF1645)
TraesCS1A02G437200	16.7395	2.25123	2.89259	0.00107596	- && Q60CZ8.1 RecName: Full=Putative late blight resistance protein homolog R1A-10 >Q6L438.2 RecName: Full=Putative late blight resistance protein homolog R1A-6 && PF00931:NB-ARC domain
TraesCS1B02G179300	65.41	18.1754	1.84441	0.00417441	- && - && -
TraesCS1B02G190600	135.432	42.8764	1.66054	0.000736895	- && Q8GT20.1 RecName: Full=Benzyl alcohol O-benzoyltransferase; AltName: Full=Benzoyl coenzyme A:benzyl alcohol benzoyl transferase && PF02458:Transferase family
TraesCS1B02G279100	15.834	0.336437	5.51119	0.000792791	- && P52580.1 RecName: Full=Isoflavone reductase homolog IRL && PF05368:NmrA-like family
TraesCS1B02G317500	72.8873	18.9678	1.94128	2.78e-05	- && P07369.1 RecName: Full=Chlorophyll a-b binding protein 3C, chloroplastic; AltName: Full=LHCII type I CAB-3C; Short=LHCP; Flags: Precursor && PF00504:Chlorophyll A-B binding protein
TraesCS1B02G334100	965.671	433.98	1.15321	1.46e-05	- && Q94AS9.2 RecName: Full=Cyclic nucleotide-gated ion channel 4; Short=AtCNGC4; AltName: Full=Cyclic nucleotide- and calmodulin-regulated ion channel 4; Short=AtHLM1 && PF00520:Ion transport protein|PF00027:Cyclic nucleotide-binding domain
TraesCS1B02G364200	99.4974	5.82515	4.09511	0.000164289	- && P39101.1 RecName: Full=Protein CAJ1 && PF00226:DnaJ domain|PF13370:4Fe-4S single cluster domain of Ferredoxin I
TraesCS1B02G368300	165.043	63.4817	1.37674	0.000643179	- && Q7GCM7.1 RecName: Full=Xylanase inhibitor protein 1; AltName: Full=Class III chitinase homolog a; AltName: Full=RIXI protein; Flags: Precursor && PF00704:Glycosyl hydrolases family 18
TraesCS1B02G433700	38.7781	14.1562	1.45153	0.00183431	- && - && -
TraesCS1D02G052200	39.0643	12.5379	1.63735	0.00148576	- && A1L4Y2.1 RecName: Full=Alcohol dehydrogenase-like 3 && PF00107:Zinc-binding dehydrogenase|PF08240:Alcohol dehydrogenase GroES-like domain
TraesCS1D02G069800	52.7518	25.9522	1.02616	0.00833978	- && - && -
TraesCS1D02G071800	30.0947	8.89167	1.74996	0.00491623	- && Q39033.1 RecName: Full=Phosphoinositide phospholipase C 2; AltName: Full=Phosphoinositide phospholipase PLC2; Short=AtPLC2; Short=PI-PLC2 && PF00388:Phosphatidylinositol-specific phospholipase C, X domain|PF00387:Phosphatidylinositol-specific phospho
TraesCS1D02G081200	374.28	178.888	1.06497	0.00145888	- && O65857.2 RecName: Full=Probable glutathione S-transferase GSTF1; AltName: Full=GST-I && PF00043:Glutathione S-transferase, C-terminal domain|PF02798:Glutathione S-transferase, N-terminal domain
TraesCS1D02G165000	117.802	40.2416	1.55078	0.00213372	- && Q8GT20.1 RecName: Full=Benzyl alcohol O-benzoyltransferase; AltName: Full=Benzoyl coenzyme A:benzyl alcohol benzoyl transferase && PF02458:Transferase family
TraesCS1D02G215500	9.74131	0.985189	3.32142	0.00904121	- && Q94LR4.1 RecName: Full=Expansin-B4; AltName: Full=Beta-expansin-4; AltName: Full=OsEXPB4; AltName: Full=OsaEXPb1.7; Flags: Precursor && PF03330:Rare lipoprotein A (RlpA)-like double-psi beta-barrel|PF01357:Pollen allergen
TraesCS1D02G256800	107.011	37.0515	1.53311	0.00603663	- && Q9FG13.1 RecName: Full=Probable carboxylesterase 15; AltName: Full=AtCXE15 && PF07859:alpha/beta hydrolase fold
TraesCS1D02G268500	501.83	181.881	1.46458	5.33e-06	- && P52580.1 RecName: Full=Isoflavone reductase homolog IRL && PF05368:NmrA-like family
TraesCS1D02G278600	64.6659	30.3288	1.09316	0.00741456	- && Q53WP9.1 RecName: Full=Probable anion transporter 2, chloroplastic; AltName: Full=Phosphate transporter 4;2; Flags: Precursor && -
TraesCS1D02G306200	63.8194	19.0339	1.74538	0.00192512	- && P07369.1 RecName: Full=Chlorophyll a-b binding protein 3C, chloroplastic; AltName: Full=LHCII type I CAB-3C; Short=LHCP; Flags: Precursor && PF00504:Chlorophyll A-B binding protein
TraesCS1D02G322000	563.952	248.231	1.18288	1.27e-06	- && Q94AS9.2 RecName: Full=Cyclic nucleotide-gated ion channel 4; Short=AtCNGC4; AltName: Full=Cyclic nucleotide- and calmodulin-regulated ion channel 4; Short=AtHLM1 && PF00520:Ion transport protein|PF00027:Cyclic nucleotide-binding domain
TraesCS1D02G341700	47.1988	15.723	1.58447	0.00511477	- && - && -
TraesCS1D02G352600	59.9799	5.53485	3.44233	3.01e-05	- && P39101.1 RecName: Full=Protein CAJ1 && PF00226:DnaJ domain|PF13370:4Fe-4S single cluster domain of Ferredoxin I
TraesCS1D02G373800	14.4689	2.21138	2.69326	0.0040678	- && P05621.2 RecName: Full=Histone H2B.2 && PF00125:Core histone H2A/H2B/H3/H4
TraesCS1D02G385400	6.16985	0	5.11066	0.00603627	- && - && PF14009:Domain of unknown function (DUF4228)
TraesCS2A02G065700	34.1945	7.14782	2.26337	9.28e-05	- && Q7XLR1.2 RecName: Full=Probable aquaporin PIP2-6; AltName: Full=OsPIP2;6; AltName: Full=Plasma membrane intrinsic protein 2-6 && PF00230:Major intrinsic protein
TraesCS2A02G089900	28.0181	8.15503	1.78589	0.00328582	- && F2E2E4.1 RecName: Full=CASP-like protein 4B1; Short=HvCASPL4B1 && PF04535:Domain of unknown function (DUF588)
TraesCS2A02G094500	20.7948	0.672874	4.9957	0.000206451	- && Q9FXB2.1 RecName: Full=Galactinol synthase 2; Short=AtGolS2; Short=GolS-2 && PF01501:Glycosyl transferase family 8
TraesCS2A02G221300	46.4969	13.1227	1.82188	0.0031273	- && Q9FN75.1 RecName: Full=AAA-ATPase At5g17760 && PF14363:Domain associated at C-terminal with AAA|PF00004:ATPase family associated with various cellular activities (AAA)
TraesCS2A02G405000	44.1073	8.8686	2.31022	0.00510706	- && Q8W486.1 RecName: Full=Uncharacterized protein At1g04910 && PF10250:GDP-fucose protein O-fucosyltransferase
TraesCS2A02G455600	10.6553	0.336437	4.94114	0.00429151	- && Q9FG33.1 RecName: Full=Probable L-type lectin-domain containing receptor kinase S.5; Short=LecRK-S.5; Flags: Precursor && PF00139:Legume lectin domain|PF00069:Protein kinase domain
TraesCS2A02G482200	38.2242	12.7477	1.58858	0.00580119	- && Q5FB34.1 RecName: Full=Anthocyanidin reductase ((2S)-flavan-3-ol-forming); Short=VvANR && PF01370:NAD dependent epimerase/dehydratase family
TraesCS2A02G486600	25.1925	4.13247	2.60112	0.00576	- && O81905.1 RecName: Full=Receptor-like serine/threonine-protein kinase SD1-8; AltName: Full=Arabidopsis thaliana receptor kinase 3; AltName: Full=S-domain-1 (SD1) receptor kinase 8; Short=SD1-8; Flags: Precursor && PF00954:S-locus glycoprotein domain|P
TraesCS2A02G487500	59.7811	25.2038	1.2472	0.00103882	- && Q7XPJ0.1 RecName: Full=Kinesin-like calmodulin-binding protein homolog && PF00225:Kinesin motor domain|PF00784:MyTH4 domain|PF00373:FERM central domain|PF09379:FERM N-terminal domain
TraesCS2A02G583400	68.7033	21.4235	1.6827	7.35e-05	- && Q9SJ52.1 RecName: Full=Protein YLS9; AltName: Full=Protein NDR1/HIN1-LIKE 10; Short=AtNHL10; AltName: Full=Protein YELLOW-LEAF-SPECIFIC GENE 9 && PF03168:Late embryogenesis abundant protein
TraesCS2B02G017700	21.8022	5.54324	1.98269	0.00475173	- && P93531.1 RecName: Full=Cytochrome P450 71D7 [Solanum chacoense] && PF00067:Cytochrome P450
TraesCS2B02G059500	15.8081	1.96304	3.02087	0.00135541	- && A3BNA1.1 RecName: Full=Flowering-promoting factor 1-like protein 5; AltName: Full=FPF1-like protein 5 && -
TraesCS2B02G078700	20.7632	5.168	2.00774	0.00707233	- && Q7XWU3.2 RecName: Full=Probable cinnamyl alcohol dehydrogenase 6; Short=OsCAD6 && PF08240:Alcohol dehydrogenase GroES-like domain|PF00107:Zinc-binding dehydrogenase
TraesCS2B02G137700	818.858	391.201	1.06574	4.16e-05	- && - && -
TraesCS2B02G184400	140.524	64.9745	1.11239	0.000160274	- && P08626.1 RecName: Full=Subtilisin-chymotrypsin inhibitor-2B; Short=CI-2B && -
TraesCS2B02G286400	331.283	121.959	1.44041	7.08e-05	- && Q69L87.1 RecName: Full=Potassium transporter 22; AltName: Full=OsHAK22 && PF02705:K+ potassium transporter
TraesCS2B02G317500	82.7179	35.7127	1.21082	0.00124132	- && - && -
TraesCS2B02G405400	124.269	39.5654	1.65117	0.000254346	- && Q10PI6.1 RecName: Full=Lecithin-cholesterol acyltransferase-like 1 && PF02450:Lecithin:cholesterol acyltransferase
TraesCS2B02G425600	106.03	44.425	1.25329	0.00210953	- && Q9AQU5.1 RecName: Full=Aquaporin PIP1-3/PIP1-4; AltName: Full=Plasma membrane intrinsic protein 1-3; AltName: Full=Plasma membrane intrinsic protein 1-4; AltName: Full=ZmPIP1-3; AltName: Full=ZmPIP1-4; AltName: Full=ZmPIP1;3; AltName: Full=ZmPIP1;4 &
TraesCS2B02G469500	17.9397	3.81386	2.22706	0.0086952	- && Q7XLY8.2 RecName: Full=E3 ubiquitin-protein ligase Os04g0590900; AltName: Full=RING-H2 finger protein Os04g0590900; AltName: Full=RING-type E3 ubiquitin transferase Os04g0590900 && PF13639:Ring finger domain
TraesCS2B02G472900	96.3416	24.6077	1.97367	0.000413618	- && P37834.2 RecName: Full=Peroxidase 1; Flags: Precursor && PF00141:Peroxidase
TraesCS2B02G521300	60.3013	22.853	1.39953	0.00607465	- && - && -
TraesCS2B02G627100	36.3563	7.9306	2.1874	0.000501514	- && Q9C8W9.1 RecName: Full=NAC domain-containing protein 30; Short=ANAC030; AltName: Full=Protein VASCULAR RELATED NAC-DOMAIN 7 && PF02365:No apical meristem (NAM) protein
TraesCS2B02G627200	290.577	126.755	1.19617	1.19e-05	- && Q9C8W9.1 RecName: Full=NAC domain-containing protein 30; Short=ANAC030; AltName: Full=Protein VASCULAR RELATED NAC-DOMAIN 7 && PF02365:No apical meristem (NAM) protein
TraesCS2D02G058400	47.7032	14.6583	1.70579	0.00438593	- && Q7FAE1.1 RecName: Full=Momilactone A synthase; Short=OsMAS && PF00106:short chain dehydrogenase
TraesCS2D02G106400	77.0035	36.7516	1.06818	0.00626675	- && - && PF06522:NADH-ubiquinone reductase complex 1 MLRQ subunit
TraesCS2D02G107100	86.5683	33.3557	1.37753	0.00288885	- && Q7XIW5.1 RecName: Full=CBL-interacting protein kinase 29; AltName: Full=OsCIPK29 && PF03822:NAF domain|PF00069:Protein kinase domain
TraesCS2D02G221600	27.5128	3.80547	2.84111	8.52e-05	- && Q9FJ76.1 RecName: Full=Probable long-chain-alcohol O-fatty-acyltransferase 5; AltName: Full=Wax synthase 5 && PF13813:Membrane bound O-acyl transferase family
TraesCS2D02G227000	39.8012	11.1431	1.84125	0.0099667	- && Q9FN75.1 RecName: Full=AAA-ATPase At5g17760 && PF14363:Domain associated at C-terminal with AAA|PF00004:ATPase family associated with various cellular activities (AAA)
TraesCS2D02G261005	49.1051	22.0996	1.15325	0.0099371	- && Q9SZT8.1 RecName: Full=Pentatricopeptide repeat-containing protein ELI1, chloroplastic; AltName: Full=Protein EDITING LACKING INSERTIONAL MUTANT 1; Flags: Precursor && PF13041:PPR repeat family|PF14432:DYW family of nucleic acid deaminases
TraesCS2D02G266600	113.35	28.9629	1.96551	0.000457662	- && Q69L87.1 RecName: Full=Potassium transporter 22; AltName: Full=OsHAK22 && PF02705:K+ potassium transporter
TraesCS2D02G389000	84.4824	37.4284	1.17434	0.000411778	- && - && -
TraesCS2D02G563200	28.3815	7.34687	1.94321	0.00265843	- && O24463.1 RecName: Full=Dof zinc finger protein PBF; AltName: Full=Prolamin box-binding factor && PF02701:Dof domain, zinc finger
TraesCS2D02G576300	109.237	47.0914	1.21264	0.00340385	- && Q9C8W9.1 RecName: Full=NAC domain-containing protein 30; Short=ANAC030; AltName: Full=Protein VASCULAR RELATED NAC-DOMAIN 7 && PF02365:No apical meristem (NAM) protein
TraesCS2D02G576400	186.614	75.896	1.2958	0.000662501	- && Q9C8W9.1 RecName: Full=NAC domain-containing protein 30; Short=ANAC030; AltName: Full=Protein VASCULAR RELATED NAC-DOMAIN 7 && PF02365:No apical meristem (NAM) protein
TraesCS3A02G012200	31.8781	5.42369	2.54961	0.00104406	- && - && -
TraesCS3A02G103100	19.4831	0.336437	5.81224	0.000227667	- && Q8LEJ6.2 RecName: Full=Fasciclin-like arabinogalactan protein 11; Flags: Precursor && PF02469:Fasciclin domain
TraesCS3A02G193400	59.7996	28.0472	1.09089	0.00493025	- && Q41328.2 RecName: Full=Pto-interacting protein 1; Short=Pti1; AltName: Full=Pto kinase interactor 1 && PF07714:Protein tyrosine kinase
TraesCS3A02G196700	289.445	101.059	1.51963	2.6e-05	- && Q9SQT8.1 RecName: Full=Bifunctional 3-dehydroquinate dehydratase/shikimate dehydrogenase, chloroplastic; Short=DHQ-SDH protein; AltName: Full=DHQase-SORase; AltName: Full=Protein EMBRYO DEFECTIVE 3004; Includes: RecName: Full=Dehydroquinate dehydrata
TraesCS3A02G258400	7.05435	0.312316	4.34538	0.00682523	- && Q9M0M2.2 RecName: Full=ABC transporter B family member 9; Short=ABC transporter ABCB.9; Short=AtABCB9; AltName: Full=Multidrug resistance protein 9; AltName: Full=P-glycoprotein 9 && -
TraesCS3A02G328200	32.0003	11.8504	1.42893	0.00717203	- && - && PF14215:bHLH-MYC and R2R3-MYB transcription factors N-terminal
TraesCS3A02G396400	59.885	27.3964	1.12764	0.00289991	- && - && -
TraesCS3A02G407800	38.848	11.5119	1.75105	0.00130248	- && A2A1A0.1 RecName: Full=S-norcoclaurine synthase 1; Short=CjNCS1 && PF14226:non-haem dioxygenase in morphine synthesis N-terminal|PF03171:2OG-Fe(II) oxygenase superfamily
TraesCS3A02G458200	96.9628	44.7474	1.11857	0.002631	- && Q9FKS5.1 RecName: Full=Cytochrome c1 2, heme protein, mitochondrial; AltName: Full=Complex III subunit 4-2; AltName: Full=Complex III subunit IV-2; AltName: Full=Cytochrome b-c1 complex subunit 4-2; AltName: Full=Ubiquinol-cytochrome-c reductase comp
TraesCS3B02G022500	304.209	111.198	1.45157	5.5e-05	- && Q9SZJ2.1 RecName: Full=Glycine-rich domain-containing protein 2; Short=AtGRDP2 && PF07173:Protein of unknown function (DUF1399)
TraesCS3B02G085300	50.1737	0.336437	7.17666	2.26e-07	- && Q0WQX7.1 RecName: Full=RHOMBOID-like protein 1; Short=AtRBL1 && PF01694:Rhomboid family
TraesCS3B02G164600	10.4475	1.6266	2.68938	0.00964129	- && O64763.1 RecName: Full=E3 ubiquitin-protein ligase ATL9; AltName: Full=RING-H2 finger protein ATL9; AltName: Full=RING-type E3 ubiquitin transferase ATL9; Flags: Precursor && PF13639:Ring finger domain
TraesCS3B02G266000	367.474	158.358	1.21469	0.000698136	- && Q9LV04.1 RecName: Full=Probable plastid-lipid-associated protein 14, chloroplastic; Short=AtPap14; AltName: Full=Fibrillin-11; AltName: Full=OBP3-responsive protein 1; Flags: Precursor && -
TraesCS3B02G298700	254.315	127.161	1.00128	2.42e-05	- && Q8L731.1 RecName: Full=Protein DETOXIFICATION 12; Short=AtDTX12; AltName: Full=Multidrug and toxic compound extrusion protein 12; Short=MATE protein 12 && PF01554:MatE
TraesCS3B02G333400	111.085	46.0726	1.26852	0.00694419	- && Q9FME3.1 RecName: Full=Transcription factor TCP5 && PF03634:TCP family transcription factor
TraesCS3B02G353000	96.3556	43.0824	1.15871	0.00977718	- && Q9LSQ5.1 RecName: Full=NAD(P)H dehydrogenase (quinone) FQR1; AltName: Full=Flavodoxin-like quinone reductase 1 && PF03358:NADPH-dependent FMN reductase
TraesCS3B02G378600	17.6542	1.92214	3.1929	0.00300424	- && P43156.1 RecName: Full=Thiol protease SEN102; Flags: Precursor && PF00112:Papain family cysteine protease|PF08246:Cathepsin propeptide inhibitor domain (I29)
TraesCS3B02G402200	6.26933	0	5.13934	0.00608208	- && F4HW02.1 RecName: Full=GABA transporter 1; Short=AtGAT1; AltName: Full=Bidirectional amino acid transporter 1 && PF01490:Transmembrane amino acid transporter protein
TraesCS3B02G408500	99.5222	39.8714	1.31785	0.00405991	- && Q9SJ52.1 RecName: Full=Protein YLS9; AltName: Full=Protein NDR1/HIN1-LIKE 10; Short=AtNHL10; AltName: Full=Protein YELLOW-LEAF-SPECIFIC GENE 9 && PF03168:Late embryogenesis abundant protein
TraesCS3B02G449700	38.5509	7.83432	2.30395	0.000373618	- && - && PF01657:Salt stress response/antifungal
TraesCS3B02G602500	10.0461	0.312316	4.8555	0.00525902	- && Q53RB0.1 RecName: Full=Probable linoleate 9S-lipoxygenase 4; AltName: Full=Lipoxygenase 4 && PF01477:PLAT/LH2 domain|PF00305:Lipoxygenase
TraesCS3D02G023700	21.3353	5.09564	2.06039	0.00843674	- && Q9SZJ2.1 RecName: Full=Glycine-rich domain-containing protein 2; Short=AtGRDP2 && PF07173:Protein of unknown function (DUF1399)
TraesCS3D02G061700	51.4332	15.1497	1.76433	0.000176591	- && Q43257.1 RecName: Full=indole-2-monooxygenase; AltName: Full=Cytochrome P450 71C4; AltName: Full=Protein benzoxazineless 2 && PF00067:Cytochrome P450
TraesCS3D02G069700	102.724	35.9734	1.5101	0.00182344	- && - && PF13365:Trypsin-like peptidase domain
TraesCS3D02G078600	33.0538	9.8842	1.73793	0.00825189	- && - && PF14200:Ricin-type beta-trefoil lectin domain-like
TraesCS3D02G126700	16.8652	2.20299	2.91767	0.00275127	- && Q96282.1 RecName: Full=Chloride channel protein CLC-c; Short=AtCLC-c; AltName: Full=CBS domain-containing protein CBSCLC4 && PF00654:Voltage gated chloride channel
TraesCS3D02G142500	39.1977	12.0337	1.69565	0.00600449	- && - && PF10604:Polyketide cyclase / dehydrase and lipid transport
TraesCS3D02G203300	88.7956	34.587	1.35642	0.000129587	- && - && PF00170:bZIP transcription factor
TraesCS3D02G319900	66.0443	31.206	1.0812	0.00401	- && Q9SAB4.1 RecName: Full=Pentatricopeptide repeat-containing protein At1g11630, mitochondrial; Flags: Precursor && PF13041:PPR repeat family
TraesCS3D02G323400	20.9565	0.648753	5.01915	0.000672915	- && - && -
TraesCS3D02G360900	656.924	245.491	1.41946	1.13e-09	- && Q9SND9.1 RecName: Full=Uncharacterized acetyltransferase At3g50280 && PF02458:Transferase family
TraesCS3D02G368800	25.3157	4.95846	2.36318	0.00502146	- && Q9SJ52.1 RecName: Full=Protein YLS9; AltName: Full=Protein NDR1/HIN1-LIKE 10; Short=AtNHL10; AltName: Full=Protein YELLOW-LEAF-SPECIFIC GENE 9 && PF03168:Late embryogenesis abundant protein
TraesCS3D02G426100	24.1346	6.52109	1.8936	0.00975469	- && - && -
TraesCS3D02G486800	32.7808	7.75673	2.0791	0.000211167	- && P32111.1 RecName: Full=Probable glutathione S-transferase; AltName: Full=Pathogenesis-related protein 1 && PF00043:Glutathione S-transferase, C-terminal domain|PF13417:Glutathione S-transferase, N-terminal domain
TraesCS3D02G513900	41.8196	19.3661	1.11007	0.0094303	- && B4G072.1 RecName: Full=DIMBOA UDP-glucosyltransferase BX9; AltName: Full=2,4-dihydroxy-7-methoxy-2H-1,4-benzoxazin-3(4H)-one 2-D-glucosyltransferase BX9; AltName: Full=Protein BENZOXAZINLESS 9 && PF00201:UDP-glucoronosyl and UDP-glucosyl transferase
TraesCS3D02G539900	22.2896	5.42474	2.03073	0.00352059	- && Q9LFF9.1 RecName: Full=Soluble inorganic pyrophosphatase 4; AltName: Full=Pyrophosphate phospho-hydrolase 4; Short=PPase 4 && PF00719:Inorganic pyrophosphatase
TraesCS4A02G042100	172.025	73.8519	1.22065	0.000362196	- && Q8VZ80.2 RecName: Full=Polyol transporter 5; AltName: Full=Protein POLYOL TRANSPORTER 5; Short=AtPLT5; AltName: Full=Sugar-proton symporter PLT5 && PF00083:Sugar (and other) transporter
TraesCS4A02G044400	17.1526	3.63788	2.25204	0.00900368	- && Q9SJ74.2 RecName: Full=Cytochrome b561 and DOMON domain-containing protein At2g04850; AltName: Full=Protein b561A.tha7; Flags: Precursor && PF04526:Protein of unknown function (DUF568)
TraesCS4A02G063600	12.3151	0.336437	5.15015	0.00139812	- && P14895.1 RecName: Full=High molecular mass early light-inducible protein HV58, chloroplastic; Short=ELIP; Flags: Precursor && PF00504:Chlorophyll A-B binding protein
TraesCS4A02G064800	143.059	52.8764	1.43305	0.000368269	- && O64477.1 RecName: Full=G-type lectin S-receptor-like serine/threonine-protein kinase At2g19130; Flags: Precursor && PF00954:S-locus glycoprotein domain|PF01453:D-mannose binding lectin|PF00069:Protein kinase domain|PF08276:PAN-like domain
TraesCS4A02G164400	41.1263	14.8846	1.46893	0.00326697	- && Q9FG87.1 RecName: Full=3-ketoacyl-CoA synthase 20; Short=KCS-20; AltName: Full=Very long-chain fatty acid condensing enzyme 20; Short=VLCFA condensing enzyme 20 && PF02797:Chalcone and stilbene synthases, C-terminal domain|PF08392:FAE1/Type III polyk
TraesCS4A02G208400	631.994	249.395	1.3411	3.75e-05	- && - && PF02496:ABA/WDS induced protein
TraesCS4A02G223600	13.5985	1.28177	3.40085	0.00908091	- && Q9XEC6.1 RecName: Full=Cysteine-rich receptor-like protein kinase 36; Short=Cysteine-rich RLK36; Flags: Precursor && PF00069:Protein kinase domain
TraesCS4B02G013100	521.03	225.206	1.2096	0.000274456	- && Q2QM69.2 RecName: Full=2-methyl-6-phytyl-1,4-hydroquinone methyltransferase 2, chloroplastic; AltName: Full=37 kDa inner envelope membrane protein; Short=E37; AltName: Full=MPBQ/MSBQ methyltransferase; AltName: Full=Protein VTE3 homolog; Flags: Precu
TraesCS4B02G013400	5.44951	0	4.93214	0.00651859	- && B8XCH5.1 RecName: Full=Protein QUIRKY && PF08372:Plant phosphoribosyltransferase C-terminal|PF00168:C2 domain
TraesCS4B02G070800	116.434	45.2552	1.36155	0.000535329	- && Q949V6.1 RecName: Full=Probable E3 ubiquitin-protein ligase ARI1; AltName: Full=ARIADNE-like protein ARI1; AltName: Full=Protein ariadne homolog 1; AltName: Full=RING-type E3 ubiquitin transferase ARI1 && PF13923:Zinc finger, C3HC4 type (RING finger)
TraesCS4B02G143500	43.5448	14.893	1.54879	0.000915919	- && Q7GCM7.1 RecName: Full=Xylanase inhibitor protein 1; AltName: Full=Class III chitinase homolog a; AltName: Full=RIXI protein; Flags: Precursor && -
TraesCS4B02G175400	122.319	46.6117	1.39346	0.000271002	- && A4XKA5.1 RecName: Full=Chaperone protein DnaJ && PF00226:DnaJ domain
TraesCS4B02G214400	7.41452	0	5.37829	0.00102866	- && - && -
TraesCS4B02G220200	580.501	232.08	1.32256	1.72e-05	- && Q9SLZ0.1 RecName: Full=Phosphoenolpyruvate carboxykinase [ATP]; Short=PEP carboxykinase; Short=PEPCK && PF01293:Phosphoenolpyruvate carboxykinase
TraesCS4B02G262900	115.18	24.247	2.24844	1.25e-05	- && Q8VZ80.2 RecName: Full=Polyol transporter 5; AltName: Full=Protein POLYOL TRANSPORTER 5; Short=AtPLT5; AltName: Full=Sugar-proton symporter PLT5 && PF00083:Sugar (and other) transporter
TraesCS4B02G268700	63.2955	30.0994	1.07344	0.00505775	- && Q9SJL2.2 RecName: Full=Heavy metal-associated isoprenylated plant protein 5; Short=AtHIP05; AltName: Full=Farnesylated protein 2; Short=AtFP2; Flags: Precursor && PF00403:Heavy-metal-associated domain
TraesCS4B02G294300	105.023	36.4485	1.52697	0.00022753	- && Q8GXZ3.1 RecName: Full=Serine/threonine-protein kinase At5g01020 && PF07714:Protein tyrosine kinase
TraesCS4B02G318800	90.3264	31.8273	1.50123	0.000959645	- && - && -
TraesCS4B02G323900	28.8779	3.61271	3.00948	0.000471237	- && Q9SS01.1 RecName: Full=Benzoate--CoA ligase, peroxisomal; AltName: Full=Acyl-activating enzyme 20; AltName: Full=Protein BENZOYLOXYGLUCOSINOLATE 1 && PF00501:AMP-binding enzyme|PF13193:AMP-binding enzyme C-terminal domain
TraesCS4D02G015600	67.8291	19.1857	1.82054	0.0032784	- && P33679.2 RecName: Full=Zeamatin; Flags: Precursor && PF00314:Thaumatin family
TraesCS4D02G055700	131.949	61.9195	1.09198	0.00167019	- && Q9LRQ8.1 RecName: Full=Phenolic glucoside malonyltransferase 2 && PF02458:Transferase family
TraesCS4D02G059000	188.501	92.1691	1.03407	0.00119329	- && A2XLM6.1 RecName: Full=Probable zinc metalloprotease EGY3, chloroplastic; AltName: Full=Protein ETHYLENE-DEPENDENT GRAVITROPISM-DEFICIENT AND YELLOW-GREEN 3; Flags: Precursor && -
TraesCS4D02G093600	205.149	101.411	1.01578	0.000284683	- && Q1EC69.1 RecName: Full=Methylsterol monooxygenase 1-2; AltName: Full=Sterol 4-alpha-methyl-oxidase 1-2; Short=AtSMO1-2 && PF04116:Fatty acid hydroxylase superfamily
TraesCS4D02G098600	36.8563	9.67047	1.92887	0.00220355	- && Q766C2.1 RecName: Full=Aspartic proteinase nepenthesin-2; AltName: Full=Nepenthesin-II; Flags: Precursor && PF14541:Xylanase inhibitor C-terminal|PF14543:Xylanase inhibitor N-terminal
TraesCS4D02G109500	333.345	129.026	1.36889	8.2e-05	- && - && PF02496:ABA/WDS induced protein
TraesCS4D02G177300	86.4652	39.6922	1.12416	0.000717666	- && Q2S030.1 RecName: Full=Chaperone protein DnaJ && PF00226:DnaJ domain
TraesCS4D02G189200	32.7267	11.3694	1.52977	0.00878529	- && Q05736.1 RecName: Full=Pathogenesis-related protein 1; Short=AOPR1 && PF00407:Pathogenesis-related protein Bet v I family
TraesCS4D02G215000	41.2516	11.4322	1.84261	0.000945168	- && - && -
TraesCS4D02G269500	35.4876	10.7354	1.73044	0.00134716	- && Q3S4B7.1 RecName: Full=3-hydroxybenzoate 6-hydroxylase && PF01494:FAD binding domain
TraesCS4D02G317300	12.8746	0.936947	3.75542	0.00503525	- && - && -
TraesCS5A02G000200	30.053	6.77888	2.14573	0.00132814	- && - && -
TraesCS5A02G037900	104.9	40.3617	1.37675	0.00285641	- && Q9LV10.1 RecName: Full=Protein NRT1/ PTR FAMILY 2.11; Short=AtNPF2.11; AltName: Full=Nitrate transporter 1.10; AltName: Full=Protein GLUCOSINOLATE TRANSPORTER-2 && PF00854:POT family
TraesCS5A02G147700	13.6539	1.95465	2.80826	0.008783	- && - && -
TraesCS5A02G177100	71.3156	34.9716	1.02585	0.00531873	- && Q94F47.1 RecName: Full=Ubiquitin-conjugating enzyme E2 28; AltName: Full=E2 ubiquitin-conjugating enzyme 28; AltName: Full=Ubiquitin carrier protein 28 && PF00179:Ubiquitin-conjugating enzyme
TraesCS5A02G214600	41.6849	13.0107	1.6832	0.00327316	- && Q9SBQ9.1 RecName: Full=Flavonoid 3'-monooxygenase; AltName: Full=Cytochrome P450 75B2; AltName: Full=Flavonoid 3'-hydroxylase [Petunia x hybrida] && PF00067:Cytochrome P450
TraesCS5A02G219700	9.15838	0	5.68204	0.000600772	- && P14897.1 RecName: Full=Low molecular mass early light-inducible protein HV90, chloroplastic; Short=ELIP; Flags: Precursor && PF00504:Chlorophyll A-B binding protein
TraesCS5A02G222500	7.43876	0.312316	4.42057	0.00763141	- && Q69P51.1 RecName: Full=Cellulose synthase A catalytic subunit 9 [UDP-forming]; AltName: Full=OsCesA9 >A2Z1C8.1 RecName: Full=Cellulose synthase A catalytic subunit 9 [UDP-forming]; AltName: Full=OsCesA9 && PF03552:Cellulose synthase|PF14569:Zinc-bind
TraesCS5A02G356300	46.3333	20.9822	1.14367	0.00636498	- && P53797.1 RecName: Full=Phytoene synthase, chloroplastic; Flags: Precursor && PF00494:Squalene/phytoene synthase
TraesCS5A02G379300	24.3626	5.15227	2.24168	0.00106269	- && Q94A73.2 RecName: Full=BTB/POZ domain-containing protein At5g66560 && PF03000:NPH3 family
TraesCS5A02G391700	1720.39	6.96219	7.92447	3.96e-108	- && Q10CQ1.2 RecName: Full=MADS-box transcription factor 14; AltName: Full=FDRMADS6; AltName: Full=OsMADS14; AltName: Full=Protein AGAMOUS-like 10; AltName: Full=Protein APETALA1-like B; AltName: Full=RMADS211 && PF00319:SRF-type transcription factor (DN
TraesCS5A02G400500	21.1234	3.91035	2.43997	0.00271708	- && Q43731.1 RecName: Full=Peroxidase 50; Short=Atperox P50; AltName: Full=ATP9a; AltName: Full=PRXR2; Flags: Precursor && PF00141:Peroxidase
TraesCS5A02G454300	140.577	69.1326	1.02548	0.00382343	- && P04784.1 RecName: Full=Chlorophyll a-b binding protein, chloroplastic; AltName: Full=LHCII type I CAB; Short=LHCP; Flags: Precursor && PF00504:Chlorophyll A-B binding protein
TraesCS5A02G491900	96.7628	43.0356	1.17057	0.00615126	- && - && PF16594:Putative AtpZ or ATP-synthase-associated
TraesCS5A02G517700	5.07602	0	4.83098	0.00971195	- && - && PF03763:Remorin, C-terminal region
TraesCS5A02G543000	71.3911	26.0842	1.45098	0.0016879	- && Q2V6J9.1 RecName: Full=UDP-glucose flavonoid 3-O-glucosyltransferase 7; AltName: Full=Flavonol 3-O-glucosyltransferase 7; Short=FaGT7 && PF00201:UDP-glucoronosyl and UDP-glucosyl transferase
TraesCS5B02G026300	20.1193	4.85464	2.05395	0.00340628	- && Q9LS54.1 RecName: Full=VQ motif-containing protein 20; Short=AtVQ20 && PF05678:VQ motif
TraesCS5B02G087400	5.02144	0	4.81735	0.00820715	- && B8ALI0.1 RecName: Full=ABC transporter G family member 5; Short=ABC transporter ABCG.5; Short=OsABCG5; AltName: Full=White-brown complex homolog protein 5; Short=OsWBC5 && PF01061:ABC-2 type transporter|PF00005:ABC transporter
TraesCS5B02G097600	257.802	114.135	1.17424	2.21e-05	- && - && PF00582:Universal stress protein family
TraesCS5B02G108600	33.1431	8.73352	1.92705	0.00631052	- && Q9AXQ4.1 RecName: Full=Eukaryotic translation initiation factor 5A-3; Short=eIF-5A-3 && PF01287:Eukaryotic elongation factor 5A hypusine, DNA-binding OB fold
TraesCS5B02G209200	91.4057	24.9702	1.87352	0.000257565	- && Q9SBQ9.1 RecName: Full=Flavonoid 3'-monooxygenase; AltName: Full=Cytochrome P450 75B2; AltName: Full=Flavonoid 3'-hydroxylase [Petunia x hybrida] && PF00067:Cytochrome P450
TraesCS5B02G210000	1032.79	482.937	1.09702	1.25e-06	- && Q69P80.1 RecName: Full=Copper transporter 5.1; Short=OsCOPT5.1 && PF04145:Ctr copper transporter family
TraesCS5B02G219400	20.9411	6.44978	1.69745	0.00833788	- && Q8H1Z0.1 RecName: Full=Protein ECERIFERUM 3; AltName: Full=Protein FACELESS POLLEN 1; AltName: Full=Protein WAX2; AltName: Full=Protein YORE-YORE && PF12076:WAX2 C-terminal domain|PF04116:Fatty acid hydroxylase superfamily
TraesCS5B02G264500	46.6345	20.0474	1.21785	0.00723916	- && Q5U9F2.1 RecName: Full=Glucosamine 6-phosphate N-acetyltransferase 1; AltName: Full=Glucose-6-phosphate acetyltransferase 1; Short=OsGNA1; AltName: Full=Phosphoglucosamine acetylase 1; AltName: Full=Phosphoglucosamine transacetylase 1 && PF00583:Acet
TraesCS5B02G275700	67.4179	20.9508	1.68597	0.00155681	- && Q9SJA7.1 RecName: Full=Probable sarcosine oxidase && PF01266:FAD dependent oxidoreductase
TraesCS5B02G318100	103.886	35.9723	1.52677	0.00146247	- && O81970.1 RecName: Full=Cytochrome P450 71A9; AltName: Full=Cytochrome P450 CP1 && PF00067:Cytochrome P450
TraesCS5B02G357100	16.1557	3.22908	2.32306	0.0041457	- && Q7DNC3.1 RecName: Full=Mitochondrial phosphate carrier protein 1, mitochondrial; AltName: Full=Mitochondrial phosphate transporter 1; Short=MPT1; AltName: Full=Phosphate transporter 3;3 && PF00153:Mitochondrial carrier protein
TraesCS5B02G386000	66.0787	25.8985	1.34857	0.00240821	- && A1TFU9.1 RecName: Full=FAD-dependent urate hydroxylase; AltName: Full=Flavoprotein urate hydroxylase && PF01494:FAD binding domain
TraesCS5B02G393300	20.8918	3.88623	2.42867	0.000771049	- && A7LXU3.1 RecName: Full=Beta-glucosidase BoGH3B; AltName: Full=Glycosyl hydrolase family protein 3B; Short=BoGH3B; Flags: Precursor && PF01915:Glycosyl hydrolase family 3 C-terminal domain|PF00933:Glycosyl hydrolase family 3 N terminal domain
TraesCS5B02G400100	166.608	68.441	1.28055	0.000535243	- && O65718.1 RecName: Full=Cyclic nucleotide-gated ion channel 2; Short=AtCNGC2; AltName: Full=Cyclic nucleotide- and calmodulin-regulated ion channel 2; AltName: Full=Protein DEFENSE NO DEATH 1 && -
TraesCS5B02G403700	376.039	164.587	1.1929	2.36e-08	- && Q7XCK6.1 RecName: Full=Chitinase 8; AltName: Full=Class II chitinase a; Short=OsChia2a; AltName: Full=Pathogenesis related (PR)-3 chitinase 8; Flags: Precursor && PF00182:Chitinase class I
TraesCS5B02G512000	28.3378	3.55608	2.9951	0.000315712	- && Q8H6G8.1 RecName: Full=Probable inorganic phosphate transporter 1-8; Short=OsPT8; Short=OsPht1;8; AltName: Full=H(+)/Pi cotransporter && PF00083:Sugar (and other) transporter
TraesCS5D02G045300	151.794	53.8364	1.49284	0.000328435	- && Q9LV10.1 RecName: Full=Protein NRT1/ PTR FAMILY 2.11; Short=AtNPF2.11; AltName: Full=Nitrate transporter 1.10; AltName: Full=Protein GLUCOSINOLATE TRANSPORTER-2 && PF00854:POT family
TraesCS5D02G114400	259.931	128.128	1.02092	0.000239752	- && Q9XIH7.1 RecName: Full=Putative polyol transporter 1 && PF00083:Sugar (and other) transporter
TraesCS5D02G115100	12.3053	0.969459	3.66417	0.00352112	- && - && -
TraesCS5D02G137700	15.2086	1.89068	2.98729	0.00206515	- && - && PF05910:Plant protein of unknown function (DUF868)
TraesCS5D02G140600	122.786	46.2847	1.40763	0.000684403	- && - && PF13962:Domain of unknown function
TraesCS5D02G190700	74.3999	30.3081	1.29886	0.00534629	- && Q9SUP6.1 RecName: Full=Probable WRKY transcription factor 53; AltName: Full=WRKY DNA-binding protein 53 && PF03106:WRKY DNA -binding domain
TraesCS5D02G196300	340.78	138.588	1.29721	1.97e-06	- && P10847.1 RecName: Full=Alcohol dehydrogenase 2 && PF08240:Alcohol dehydrogenase GroES-like domain|PF00107:Zinc-binding dehydrogenase
TraesCS5D02G210600	19.6496	3.51833	2.47367	0.00208329	- && Q6ERX1.1 RecName: Full=Probable cinnamyl alcohol dehydrogenase 8A; Short=OsCAD8A && PF08240:Alcohol dehydrogenase GroES-like domain|PF00107:Zinc-binding dehydrogenase
TraesCS5D02G217200	89.2661	24.373	1.87771	0.00136431	- && Q9SBQ9.1 RecName: Full=Flavonoid 3'-monooxygenase; AltName: Full=Cytochrome P450 75B2; AltName: Full=Flavonoid 3'-hydroxylase [Petunia x hybrida] && PF00067:Cytochrome P450
TraesCS5D02G217400	89.6456	22.0377	2.02539	0.000636484	- && Q9SBQ9.1 RecName: Full=Flavonoid 3'-monooxygenase; AltName: Full=Cytochrome P450 75B2; AltName: Full=Flavonoid 3'-hydroxylase [Petunia x hybrida] && PF00067:Cytochrome P450
TraesCS5D02G232400	48.3501	20.2275	1.25546	0.00481964	- && Q9S9N9.1 RecName: Full=Cinnamoyl-CoA reductase 1; Short=AtCCR1; AltName: Full=Protein IRREGULAR XYLEM 4 && PF01370:NAD dependent epimerase/dehydratase family
TraesCS5D02G265700	44.447	16.1958	1.45634	0.006079	- && Q9SBL1.1 RecName: Full=Cyanohydrin beta-glucosyltransferase; AltName: Full=UDP-glucose-p-hydroxymandelonitrile glucosyltransferase && PF00201:UDP-glucoronosyl and UDP-glucosyl transferase
TraesCS5D02G283600	136.531	57.4768	1.24923	0.000637334	- && Q9SJA7.1 RecName: Full=Probable sarcosine oxidase && PF01266:FAD dependent oxidoreductase
TraesCS5D02G283800	90.1264	25.1441	1.84191	5.24e-07	- && Q9SJA7.1 RecName: Full=Probable sarcosine oxidase && PF01266:FAD dependent oxidoreductase
TraesCS5D02G404600	198.978	90.1855	1.14021	0.00022407	- && O65718.1 RecName: Full=Cyclic nucleotide-gated ion channel 2; Short=AtCNGC2; AltName: Full=Cyclic nucleotide- and calmodulin-regulated ion channel 2; AltName: Full=Protein DEFENSE NO DEATH 1 && -
TraesCS5D02G513000	64.2741	20.3387	1.66008	0.00691174	- && Q8H6G8.1 RecName: Full=Probable inorganic phosphate transporter 1-8; Short=OsPT8; Short=OsPht1;8; AltName: Full=H(+)/Pi cotransporter && PF00083:Sugar (and other) transporter
TraesCS5D02G560100	80.2213	36.352	1.1414	0.00826414	- && Q7X7X4.2 RecName: Full=Cytochrome P450 99A2 && PF00067:Cytochrome P450
TraesCS6A02G105100	15.8142	2.92411	2.44024	0.00337963	- && - && PF12507:Human Cytomegalovirus UL139 protein
TraesCS6A02G157800	32.5739	12.212	1.4137	0.00695587	- && - && -
TraesCS6A02G305800	24.4875	5.86605	2.06817	0.00212833	- && Q9LH89.1 RecName: Full=Uncharacterized protein At3g28850 && PF00462:Glutaredoxin
TraesCS6A02G350400	56.8508	20.8818	1.45013	0.00225697	- && Q9LUH2.1 RecName: Full=Protein DETOXIFICATION 19; Short=AtDTX19; AltName: Full=Multidrug and toxic compound extrusion protein 19; Short=MATE protein 19; AltName: Full=Protein ABERRANT LATERAL ROOT FORMATION 5 && PF01554:MatE
TraesCS6B02G074100	103.397	39.6029	1.3818	0.00313681	- && Q6YTF5.1 RecName: Full=Cytochrome P450 76M5 && PF00067:Cytochrome P450
TraesCS6B02G076100	35.0834	13.8113	1.34179	0.00622514	- && P46032.1 RecName: Full=Protein NRT1/ PTR FAMILY 8.3; Short=AtNPF8.3; AltName: Full=Histidine-transporting protein; AltName: Full=Peptide transporter PTR2 && PF00854:POT family
TraesCS6B02G078400	85.8999	39.9125	1.10598	0.00488076	- && P59259.2 RecName: Full=Histone H4 >Q6LAF3.3 RecName: Full=Histone H4 >Q6PMI5.3 RecName: Full=Histone H4 >Q6WZ83.3 RecName: Full=Histone H4 >Q76H85.3 RecName: Full=Histone H4 >P62788.2 RecName: Full=Histone H4 >P62787.2 RecName: Full=Histone H4 >P6288
TraesCS6B02G193400	795.497	357.901	1.15287	8.81e-08	- && Q8GSM2.1 RecName: Full=Lipoxygenase 2.3, chloroplastic; AltName: Full=LOX2:Hv:3; Flags: Precursor && PF00305:Lipoxygenase|PF01477:PLAT/LH2 domain
TraesCS6B02G286100	15.0785	0.97785	3.9567	0.000879343	- && O22150.1 RecName: Full=Auxin-responsive protein SAUR36; AltName: Full=Protein RESPONSE TO AUXINS AND GIBBERELLINS 1; AltName: Full=Protein SENESCENCE-ASSOCIATED GENE 201; AltName: Full=Protein SMALL AUXIN UP RNA 36 && PF02519:Auxin responsive protein
TraesCS6B02G300400	13.9394	1.29017	3.43548	0.00177421	- && Q8GY61.1 RecName: Full=Transcription factor bHLH63; AltName: Full=Basic helix-loop-helix protein 63; Short=AtbHLH63; Short=bHLH 63; AltName: Full=Protein CRYPTOCHROME INTERACTING BASIC-HELIX-LOOP-HELIX 1; AltName: Full=Transcription factor EN 84; Alt
TraesCS6B02G312000	44.9815	17.6189	1.3474	0.00315524	- && Q8S9J6.1 RecName: Full=Aspartyl protease family protein At5g10770; Flags: Precursor && PF14543:Xylanase inhibitor N-terminal|PF14541:Xylanase inhibitor C-terminal
TraesCS6B02G326000	125.25	56.6458	1.14524	5.77e-05	- && - && -
TraesCS6B02G380800	33.4595	8.74086	1.939	0.0022726	- && Q9C5V5.2 RecName: Full=Glutamate receptor 2.8; AltName: Full=Ligand-gated ion channel 2.8; Flags: Precursor && PF00060:Ligand-gated ion channel|PF01094:Receptor family ligand binding region|PF00497:Bacterial extracellular solute-binding proteins, fam
TraesCS6B02G418500	56.987	22.4557	1.34013	0.000820418	- && - && -
TraesCS6B02G438400	18.8443	2.55516	2.8759	0.00336497	- && Q8LGN0.3 RecName: Full=Glutamate receptor 2.7; AltName: Full=Ligand-gated ion channel 2.7; Flags: Precursor && PF00060:Ligand-gated ion channel|PF00497:Bacterial extracellular solute-binding proteins, family 3|PF01094:Receptor family ligand binding r
TraesCS6D02G005100	112.877	52.4271	1.10546	0.000266745	- && - && PF12906:RING-variant domain
TraesCS6D02G010100	628.148	129.195	2.28187	0.00562694	- && Q8GSM3.1 RecName: Full=Lipoxygenase 2.2, chloroplastic; AltName: Full=LOX2:Hv:2; Flags: Precursor && PF00305:Lipoxygenase
TraesCS6D02G028800	203.752	16.5687	3.6186	4.95e-05	- && Q9C646.1 RecName: Full=Probable disease resistance protein RXW24L && PF00931:NB-ARC domain
TraesCS6D02G075800	47.5385	7.20235	2.73065	8.95e-05	- && O81032.1 RecName: Full=Probable L-gulonolactone oxidase 6; Short=AtGulLO6; Flags: Precursor && PF04030:D-arabinono-1,4-lactone oxidase|PF01565:FAD binding domain
TraesCS6D02G131700	49.8198	14.3439	1.79985	0.00187335	- && Q9AV57.1 RecName: Full=Flotillin-like protein 1; AltName: Full=Nodulin-like protein 1 && PF01145:SPFH domain / Band 7 family
TraesCS6D02G154600	192.222	79.2777	1.279	2.73e-07	- && Q8GSM2.1 RecName: Full=Lipoxygenase 2.3, chloroplastic; AltName: Full=LOX2:Hv:3; Flags: Precursor && PF00305:Lipoxygenase|PF01477:PLAT/LH2 domain
TraesCS6D02G172600	308.871	134.44	1.19877	1.05e-05	- && Q9ZUN5.1 RecName: Full=Tetraspanin-2 && PF00335:Tetraspanin family
TraesCS6D02G196500	13.1353	1.58675	3.03583	0.00583202	- && - && PF12796:Ankyrin repeats (3 copies)
TraesCS6D02G255200	1182.49	473.486	1.3207	9.48e-06	- && Q67U69.1 RecName: Full=Formate dehydrogenase 2, mitochondrial; Short=FDH 2; AltName: Full=NAD-dependent formate dehydrogenase 2; Flags: Precursor && PF00389:D-isomer specific 2-hydroxyacid dehydrogenase, catalytic domain|PF02826:D-isomer specific 2-h
TraesCS6D02G319900	12.5617	0.961068	3.69918	0.00202327	- && Q9LVJ1.1 RecName: Full=Subtilisin-like protease SBT1.4; AltName: Full=Subtilase subfamily 1 member 4; Short=AtSBT1.4; Flags: Precursor && PF05922:Peptidase inhibitor I9|PF02225:PA domain|PF00082:Subtilase family
TraesCS7A02G010200	79.986	35.2558	1.18218	0.00147093	- && Q9FSV7.1 RecName: Full=Sucrose:sucrose 1-fructosyltransferase; AltName: Full=Sucrose 1(F)-fructosyltransferase; AltName: Full=Sucrose:sucrose 1(F)-beta-D-fructosyltransferase; Flags: Precursor && PF11837:Domain of unknown function (DUF3357)|PF00251:G
TraesCS7A02G031000	8.13245	0.320707	4.54871	0.00388572	- && Q9LHY9.1 RecName: Full=B3 domain-containing protein Os06g0112300 && PF02362:B3 DNA binding domain
TraesCS7A02G042600	82.2476	32.5843	1.33424	0.00182585	- && O48958.1 RecName: Full=4-hydroxyphenylacetaldehyde oxime monooxygenase; AltName: Full=Cytochrome P450 71E1 && PF00067:Cytochrome P450
TraesCS7A02G055800	64.7628	16.6851	1.9542	0.000287259	- && F8WLS6.1 RecName: Full=7-deoxyloganetin glucosyltransferase; AltName: Full=Iridoid 1-O-glucosyltransferase; AltName: Full=UDP-glucose glucosyltransferase 6; Short=CrUGT6; AltName: Full=UDP-glycosyltransferase 85A23 && PF00201:UDP-glucoronosyl and UDP
TraesCS7A02G074800	19.1285	1.32163	3.87944	0.000106192	- && - && -
TraesCS7A02G153400	132.598	35.8803	1.88354	0.000239565	- && Q9C5V5.2 RecName: Full=Glutamate receptor 2.8; AltName: Full=Ligand-gated ion channel 2.8; Flags: Precursor && PF00497:Bacterial extracellular solute-binding proteins, family 3|PF00060:Ligand-gated ion channel
TraesCS7A02G220300	55.3034	9.50162	2.53326	3.52e-05	- && Q3AF07.1 RecName: Full=Chaperone protein DnaJ && PF00226:DnaJ domain
TraesCS7A02G246300	141.53	55.4368	1.34983	0.00205819	- && Q7EXZ4.1 RecName: Full=Beta-glucosidase 28; Short=Os8bglu28; Flags: Precursor && PF00232:Glycosyl hydrolase family 1
TraesCS7A02G308400	69.7059	34.6646	1.00552	0.00571278	- && A3BPF2.1 RecName: Full=Homeobox-leucine zipper protein ROC7; AltName: Full=GLABRA 2-like homeobox protein 7; AltName: Full=HD-ZIP protein ROC7; AltName: Full=Homeodomain transcription factor ROC7; AltName: Full=Protein RICE OUTERMOST CELL-SPECIFIC 7
TraesCS7A02G368500	230.035	104.187	1.14119	0.000214287	- && Q9SY84.1 RecName: Full=UDP-glycosyltransferase 90A2 && PF00201:UDP-glucoronosyl and UDP-glucosyl transferase
TraesCS7A02G439300	3158.41	1571.71	1.00706	8.51e-06	- && Q94BT9.2 RecName: Full=Copper transport protein ATX1; AltName: Full=Copper chaperone ATX1 && PF00403:Heavy-metal-associated domain
TraesCS7B02G020300	63.7462	24.0938	1.40204	0.0055172	- && Q9M175.1 RecName: Full=Protein NRT1/ PTR FAMILY 2.3; Short=AtNPF2.3; AltName: Full=Probable nitrate excretion transporter 3; AltName: Full=Protein NAXT1-like 2 && PF00854:POT family
TraesCS7B02G084400	20.9872	5.83249	1.84825	0.00626211	- && P46420.2 RecName: Full=Glutathione S-transferase 4; AltName: Full=GST class-phi member 4; AltName: Full=GST-27; AltName: Full=GST-IV && PF00043:Glutathione S-transferase, C-terminal domain|PF02798:Glutathione S-transferase, N-terminal domain
TraesCS7B02G134600	54.178	20.4958	1.4003	0.00190629	- && Q84VX0.1 RecName: Full=Probable galactinol--sucrose galactosyltransferase 1; AltName: Full=Protein SEED IMBIBITION 1; AltName: Full=Raffinose synthase 1 && PF05691:Raffinose synthase or seed imbibition protein Sip1
TraesCS7B02G208300	29.4608	4.13247	2.82653	0.00141283	- && - && PF02298:Plastocyanin-like domain
TraesCS7B02G243100	9.47328	0.648753	3.87184	0.00991279	- && - && -
TraesCS7B02G261100	88.7926	33.1187	1.42277	0.00115574	- && - && -
TraesCS7B02G287200	133.402	66.0027	1.014	0.000119423	- && Q9ZUZ3.1 RecName: Full=Auxin-responsive protein SAUR32; AltName: Full=Protein ABOLISHED APICAL HOOK MAINTENANCE 1; AltName: Full=Protein SMALL AUXIN UP RNA 32 && PF02519:Auxin responsive protein
TraesCS7B02G338200	2918.88	1369.3	1.0921	7.07e-05	- && Q94BT9.2 RecName: Full=Copper transport protein ATX1; AltName: Full=Copper chaperone ATX1 && PF00403:Heavy-metal-associated domain
TraesCS7B02G382000	143.2	47.5043	1.59094	6.77e-06	- && Q9ZPR7.1 RecName: Full=Ureide permease 1; Short=AtUPS1 && PF07168:Ureide permease
TraesCS7B02G452700	45.6934	20.2328	1.17346	0.00825545	- && - && -
TraesCS7B02G454000	115.127	45.3158	1.34163	0.000905407	- && - && -
TraesCS7D02G009400	36.648	4.80116	2.92692	0.00106181	- && Q9FSV7.1 RecName: Full=Sucrose:sucrose 1-fructosyltransferase; AltName: Full=Sucrose 1(F)-fructosyltransferase; AltName: Full=Sucrose:sucrose 1(F)-beta-D-fructosyltransferase; Flags: Precursor && PF08244:Glycosyl hydrolases family 32 C terminal|PF002
TraesCS7D02G155900	54.718	19.0341	1.52904	0.0024782	- && - && -
TraesCS7D02G161200	161.152	73.3091	1.13633	0.000781721	- && P35793.1 RecName: Full=Pathogenesis-related protein PRB1-3; AltName: Full=HV-8; AltName: Full=PR-1B; Flags: Precursor && PF00188:Cysteine-rich secretory protein family
TraesCS7D02G381200	148.926	72.0385	1.04618	6.35e-05	- && B4FAP1.1 RecName: Full=CASP-like protein 1E1; Short=ZmCASPL1E1 && PF04535:Domain of unknown function (DUF588)
TraesCSU02G056900	59.4776	12.6313	2.23692	0.000191153	- && Q42842.1 RecName: Full=Non-specific lipid-transfer protein 4.3; Short=LTP 4.3; Flags: Precursor && PF00234:Protease inhibitor/seed storage/LTP family
TraesCSU02G121200	14.1414	2.26802	2.64321	0.00376078	- && P62786.2 RecName: Full=Histone H4 variant TH091 && PF15511:Centromere kinetochore component CENP-T histone fold
TraesCSU02G138900	30.3206	6.20038	2.29704	0.000208987	- && Q2HIV9.1 RecName: Full=Transcription factor bHLH35; AltName: Full=Basic helix-loop-helix protein 35; Short=AtbHLH35; Short=bHLH 35; AltName: Full=Transcription factor EN 41; AltName: Full=bHLH transcription factor bHLH035 && PF00010:Helix-loop-helix
ENSRNA050018652	26.522	8.05436	1.7188	0.00615293	- && Q8TGM7.1 RecName: Full=Putative uncharacterized protein ART2; AltName: Full=Antisense to ribosomal RNA transcript protein 2 && -
novel.10105	32.1635	6.41937	2.32002	0.000228368	PF14223:gag-polypeptide of LTR copia-type
novel.1015	730.108	362.591	1.01023	1.23e-07	PF04419:4F5 protein family
novel.10250	131.864	45.7769	1.52946	0.00241947	-
novel.11289	210.698	0	10.207	0.00899211	-
novel.12021	27.6922	0.657144	5.41368	9.76e-05	PF07645:Calcium-binding EGF domain|PF00069:Protein kinase domain|PF13947:Wall-associated receptor kinase galacturonan-binding
novel.12066	191.893	82.623	1.21606	0.000143309	-
novel.12171	786.425	295.097	1.41325	2.54e-11	-
novel.1261	207.152	63.2189	1.71168	2.09e-05	-
novel.167	61.4029	17.7991	1.77998	0.000335638	-
novel.1751	55.4168	13.4329	2.04064	0.000539042	-
novel.1780	55.2719	22.4412	1.30468	0.00835246	-
novel.1841	215.891	107.138	1.0107	0.00199493	PF12734:Cysteine-rich TM module stress tolerance
novel.2032	19.3537	3.89567	2.31697	0.00889887	-
novel.2724	11.4528	0.657144	4.1348	0.00942072	-
novel.2754	73.9269	34.4246	1.1019	0.00989148	PF02365:No apical meristem (NAM) protein
novel.2864	16.6335	0.312316	5.5796	0.000565686	-
novel.3726	36.5393	8.68739	2.06878	0.00177981	-
novel.3785	109.999	45.3244	1.27786	0.000218832	PF13976:GAG-pre-integrase domain|PF14223:gag-polypeptide of LTR copia-type
novel.3930	128.298	48.9279	1.39223	0.0011422	-
novel.4666	162.474	44.7254	1.8651	2.7e-08	-
novel.535	64.5733	16.2836	1.9828	0.000175631	-
novel.5675	121.411	30.8276	1.97676	0.00050395	-
novel.5970	36.6624	6.20877	2.56843	0.00110338	PF00692:dUTPase
novel.6163	84.5253	35.5063	1.25126	0.000175479	-
novel.7186	11.6137	0	6.02412	0.000257326	-
novel.7484	290.675	0	10.6712	0.00630954	-
novel.7816	49.8381	13.0871	1.92712	0.00513256	-
novel.8151	289.453	114.133	1.34257	6.3e-08	-
novel.824	44.1412	16.136	1.45329	0.002129	PF00732:GMC oxidoreductase
novel.8423	6.61456	0	5.21598	0.00740715	PF14372:Domain of unknown function (DUF4413)
novel.8913	47.4919	22.5396	1.07387	0.00848655	-
TraesCS1A02G289800	8.38875	33.1537	-1.9784	0.00330853	- && - && -
TraesCS1A02G367500	206.009	439.769	-1.09405	0.0011738	- && - && -
TraesCS1B02G077600	6.81987	22.8698	-1.75316	0.00978467	- && Q9SRK7.1 RecName: Full=Adenine/guanine permease AZG1; AltName: Full=AzgA-homolog protein; AltName: Full=Protein AZAGUANINE RESISTANT 1; Short=AtAzg1 && -
TraesCS1B02G166800	2.37045	14.6677	-2.63161	0.00476614	- && Q8L3Z8.1 RecName: Full=Protein FIZZY-RELATED 2; AltName: Full=Cell cycle switch protein CCS52A1 && -
TraesCS1B02G221100	5.03236	20.1237	-1.99966	0.00590072	- && Q54GU0.1 RecName: Full=Putative transporter arsB && PF03600:Citrate transporter
TraesCS1D02G103500	21.2584	71.6707	-1.75384	0.00504916	- && Q43210.1 RecName: Full=Phenylalanine ammonia-lyase && PF00221:Aromatic amino acid lyase
TraesCS1D02G425500	6.40272	22.8016	-1.83424	0.00375121	- && Q9URY4.1 RecName: Full=Putative amidase C869.01; Flags: Precursor && PF01425:Amidase
TraesCS2A02G335300	34.971	86.7189	-1.31144	0.00812755	- && - && PF02765:Telomeric single stranded DNA binding POT1/CDC13
TraesCS2A02G525500	22.3014	71.6582	-1.68297	0.00420265	- && Q43191.1 RecName: Full=Probable linoleate 9S-lipoxygenase 5; AltName: Full=Leaf lipoxygenase && PF00305:Lipoxygenase
TraesCS2B02G085000	330.745	982.264	-1.57078	1.99e-11	- && Q9STE5.1 RecName: Full=Putative disease resistance RPP13-like protein 2 && -
TraesCS2B02G180700	8.78328	25.8862	-1.56056	0.00730125	- && - && -
TraesCS2B02G435900	0.97745	15.1395	-3.92255	0.00277669	- && Q8L7W2.2 RecName: Full=Nudix hydrolase 8; Short=AtNUDT8 && PF00293:NUDIX domain
TraesCS2B02G464700	11.8733	44.7094	-1.91468	0.0086097	- && P46032.1 RecName: Full=Protein NRT1/ PTR FAMILY 8.3; Short=AtNPF8.3; AltName: Full=Histidine-transporting protein; AltName: Full=Peptide transporter PTR2 && PF00854:POT family
TraesCS2D02G150400	12.1655	46.6714	-1.94038	0.00823825	- && Q6ZAC1.1 RecName: Full=Probable 4-coumarate--CoA ligase 5; Short=4CL 5; Short=Os4CL5; AltName: Full=4-coumaroyl-CoA synthase 5 && PF13193:AMP-binding enzyme C-terminal domain|PF00501:AMP-binding enzyme
TraesCS2D02G204400	8.24606	45.188	-2.44825	0.00398124	- && Q43210.1 RecName: Full=Phenylalanine ammonia-lyase && PF00221:Aromatic amino acid lyase
TraesCS2D02G218700	20.5575	49.0974	-1.2575	0.00706803	- && Q43210.1 RecName: Full=Phenylalanine ammonia-lyase && PF00221:Aromatic amino acid lyase
TraesCS3A02G256200	0	5.17534	-4.79871	0.0076893	- && Q40541.1 RecName: Full=Mitogen-activated protein kinase kinase kinase NPK1; AltName: Full=Nicotiana protein kinase 1 && PF00069:Protein kinase domain
TraesCS3A02G285200	11.7484	34.83	-1.5683	0.00674509	- && Q9LHK4.1 PUTATIVE PSEUDOGENE: RecName: Full=Putative ABC transporter B family member 8; Short=ABC transporter ABCB.8; Short=AtABCB8; AltName: Full=P-glycoprotein 8; AltName: Full=Putative multidrug resistance protein 22 && PF00005:ABC transporter|PF0
TraesCS3A02G358000	9.78256	34.1532	-1.80507	0.00165724	- && - && PF13962:Domain of unknown function|PF13857:Ankyrin repeats (many copies)|PF12796:Ankyrin repeats (3 copies)
TraesCS3A02G406900	19.1887	47.0286	-1.29373	0.00270732	- && Q39134.2 RecName: Full=Amino acid permease 3; AltName: Full=Amino acid transporter AAP3 && PF01490:Transmembrane amino acid transporter protein
TraesCS3A02G512400	0.674267	12.1816	-4.17712	0.00730111	- && Q6ESZ9.1 RecName: Full=Serine decarboxylase 1 && PF00282:Pyridoxal-dependent decarboxylase conserved domain
TraesCS3B02G122800	0.336731	10.1483	-4.81161	0.00252253	- && Q9LTS4.1 RecName: Full=Putative transcription factor bHLH041; AltName: Full=Basic helix-loop-helix protein 41; Short=AtbHLH41; Short=bHLH 41; AltName: Full=Transcription factor EN 51; AltName: Full=bHLH transcription factor bHLH041 && PF00010:Helix-l
TraesCS3B02G164500	4.10017	19.1828	-2.23396	0.00493958	- && A2WM14.1 RecName: Full=Transcription factor PCF5 && PF03634:TCP family transcription factor
TraesCS3B02G288400	20.9832	50.7401	-1.27449	0.00360887	- && Q8W519.2 RecName: Full=Methionine S-methyltransferase; AltName: Full=AdoMet:Met S-methyltransferase && -
TraesCS3B02G385800	15.6242	39.7845	-1.35178	0.00864228	- && - && -
TraesCS3B02G565600	0.674267	11.8065	-4.12913	0.00521887	- && - && -
TraesCS3D02G280500	22.4777	572.198	-4.66975	0.00361661	- && Q9CAB7.1 RecName: Full=Probable peroxygenase 4; Short=AtPXG4; AltName: Full=Caleosin-4 && PF05042:Caleosin related protein
TraesCS4A02G007800	8.29213	36.081	-2.1143	0.00624437	- && Q10QW3.1 RecName: Full=Protein TIFY 11b; Short=OsTIFY11b; AltName: Full=Jasmonate ZIM domain-containing protein 10; Short=OsJAZ10; AltName: Full=OsJAZ4 && PF09425:Divergent CCT motif|PF06200:tify domain
TraesCS4A02G160800	0.674267	9.71032	-3.84885	0.0046955	- && - && PF00300:Histidine phosphatase superfamily (branch 1)
TraesCS4A02G335900	11.5022	43.3817	-1.91566	0.000332805	- && Q9SEE4.1 RecName: Full=Pirin-like protein && PF05726:Pirin C-terminal cupin domain|PF02678:Pirin
TraesCS4B02G302200	0	6.43928	-5.11461	0.00936209	- && Q2R0K3.1 RecName: Full=Tryptamine benzoyltransferase 1; Short=OsTBT1 && PF02458:Transferase family
TraesCS4B02G303500	13.2913	37.3458	-1.49493	0.00535541	- && Q9SE96.1 RecName: Full=GEM-like protein 1; AltName: Full=Forming homology-interacting protein 1; Short=FH-interacting protein 1 && PF02893:GRAM domain
TraesCS4B02G364100	3.99792	115.385	-4.8488	0.00257204	- && P15490.1 RecName: Full=Stem 28 kDa glycoprotein; AltName: Full=Vegetative storage protein A; Flags: Precursor && PF03767:HAD superfamily, subfamily IIIB (Acid phosphatase)
TraesCS4B02G381800	43.2817	91.8463	-1.08613	0.00814108	- && Q7XJE6.1 RecName: Full=Metacaspase-1; Short=AtMC1; AltName: Full=Metacaspase 1b; Short=AtMCP1b; AltName: Full=Protein LSD ONE LIKE 3 && PF00656:Caspase domain
TraesCS4D02G119400	3.03219	23.955	-2.97919	0.00364171	- && O22925.1 RecName: Full=Vacuolar-sorting receptor 2; Short=AtVSR2; AltName: Full=BP80-like protein c; Short=AtBP80c; AltName: Full=Epidermal growth factor receptor-like protein 4; Short=AtELP4; Flags: Precursor && PF02225:PA domain
TraesCS4D02G191000	3.35801	21.2128	-2.65806	0.000997351	- && C0LGP9.1 RecName: Full=Probable leucine-rich repeat receptor-like protein kinase IMK3; AltName: Full=Protein INFLORESCENCE MERISTEM RECEPTOR-LIKE KINASE 3; AltName: Full=Protein MERISTEMATIC RECEPTOR-LIKE KINASE; Flags: Precursor && PF13855:Leucine r
TraesCS4D02G271000	2.7189	29.1173	-3.4281	2.54e-05	- && O82081.1 RecName: Full=Uclacyanin 1; Flags: Precursor && PF02298:Plastocyanin-like domain
TraesCS4D02G337800	26.2848	81.1229	-1.62322	0.00131325	- && Q9FKA9.1 RecName: Full=Protein LATE FLOWERING && -
TraesCS5A02G391500	48.5779	128.5	-1.4066	0.00141501	- && A2XQE8.1 RecName: Full=Senescence-specific cysteine protease SAG39; AltName: Full=Cysteine proteinase SAG39; AltName: Full=Protein SENESCENCE-ASSOCIATED GENE 39; Flags: Precursor && PF00112:Papain family cysteine protease|PF08246:Cathepsin propeptide
TraesCS5A02G406000	3.42591	16.5374	-2.2813	0.00870687	- && Q9XHM1.1 RecName: Full=Eukaryotic translation initiation factor 3 subunit C; Short=eIF3c; AltName: Full=Eukaryotic translation initiation factor 3 subunit 8; AltName: Full=eIF3 p110 && PF01399:PCI domain|PF05470:Eukaryotic translation initiation fact
TraesCS5B02G085900	20.7737	55.4855	-1.42251	0.00142303	- && - && -
TraesCS5B02G167600	1.02272	11.0729	-3.44652	0.00427551	- && - && -
TraesCS5B02G339600	29.8987	61.4491	-1.03781	0.00649827	- && Q8L7F9.1 RecName: Full=Beta-1,3-galactosyltransferase GALT1; AltName: Full=Beta-1,3-galactosyltransferase 15; AltName: Full=Galactosyltransferase 1 && -
TraesCS5D02G013400	12.9053	273.654	-4.40672	0.00500727	- && P93184.1 RecName: Full=Lipoxygenase 2.1, chloroplastic; AltName: Full=LOX-100; AltName: Full=LOX2:Hv:1; Flags: Precursor && PF01477:PLAT/LH2 domain|PF00305:Lipoxygenase
TraesCS5D02G390700	8.75214	42.6998	-2.2839	0.00148212	- && Q75KV9.1 RecName: Full=Transcription factor BHLH148; AltName: Full=Basic helix-loop-helix protein 148; Short=OsbHLH148; AltName: Full=bHLH transcription factor bHLH148 && -
TraesCS6B02G141300	61.8229	125.248	-1.01876	0.00187414	- && Q6Z2W3.2 RecName: Full=Auxin response factor 5 && -
TraesCS6D02G101900	0	7.16984	-5.26767	0.00170609	- && Q3EA38.2 RecName: Full=Putative F-box/FBD/LRR-repeat protein At4g13965 && PF08387:FBD|PF00646:F-box domain
TraesCS6D02G246400	10.4459	59.6282	-2.51368	0.000722183	- && P46032.1 RecName: Full=Protein NRT1/ PTR FAMILY 8.3; Short=AtNPF8.3; AltName: Full=Histidine-transporting protein; AltName: Full=Peptide transporter PTR2 && PF00854:POT family
TraesCS7A02G365400	143.458	295.587	-1.04157	0.000582378	- && Q1MX30.1 RecName: Full=Receptor kinase-like protein Xa21; Contains: RecName: Full=Receptor kinase-like protein Xa21, processed; Flags: Precursor && PF13855:Leucine rich repeat|PF07714:Protein tyrosine kinase
TraesCS7A02G569600	253.074	584.184	-1.20781	5.6e-05	- && Q14839.2 RecName: Full=Chromodomain-helicase-DNA-binding protein 4; Short=CHD-4; AltName: Full=ATP-dependent helicase CHD4; AltName: Full=Mi-2 autoantigen 218 kDa protein; AltName: Full=Mi2-beta && PF16135:TPL-binding domain in jasmonate signalling|P
TraesCS7B02G158900	21.5301	68.5092	-1.67124	0.000718845	- && Q9XJ61.1 RecName: Full=MADS-box transcription factor 51; Short=OsMADS51; AltName: Full=OsMADS65 && PF00319:SRF-type transcription factor (DNA-binding and dimerisation domain)
TraesCS7B02G245100	1.68526	10.9051	-2.6964	0.00946741	- && Q2R2D5.1 RecName: Full=Receptor kinase-like protein Xa21; Contains: RecName: Full=Receptor kinase-like protein Xa21, processed; Flags: Precursor && PF13855:Leucine rich repeat|PF00069:Protein kinase domain|PF08263:Leucine rich repeat N-terminal domai
TraesCS7D02G154300	0.325817	6.77048	-4.22521	0.00901753	- && Q940Q4.2 RecName: Full=RING-H2 finger protein ATL13; AltName: Full=RING-type E3 ubiquitin transferase ATL13 && PF13639:Ring finger domain
TraesCS7D02G375700	0.336731	94.0092	-8.02013	0.000205761	- && O64411.1 RecName: Full=Polyamine oxidase; Flags: Precursor && PF01593:Flavin containing amine oxidoreductase
TraesCS7D02G497300	2.6518	18.7014	-2.81161	0.00920742	- && Q0DAJ3.2 RecName: Full=WRKY transcription factor WRKY28; Short=OsWRKY28 && PF03106:WRKY DNA -binding domain
TraesCS7D02G538200	89.8691	186.883	-1.05828	0.000292992	- && Q38834.2 RecName: Full=Disease resistance RPP13-like protein 4; AltName: Full=Disease resistance protein ZAR1; AltName: Full=Protein HOPZ-ACTIVATED RESISTANCE 1 && PF00931:NB-ARC domain
novel.10324	40.9699	96.9664	-1.24285	0.00248215	-
novel.10346	0	7.34603	-5.30037	0.0046635	PF14543:Xylanase inhibitor N-terminal|PF14541:Xylanase inhibitor C-terminal
novel.10551	4.77444	22.6204	-2.25269	0.00147715	-
novel.11153	41.0228	93.2791	-1.18314	0.00038583	-
novel.11660	4.71585	111.136	-4.55838	0.0041425	PF03767:HAD superfamily, subfamily IIIB (Acid phosphatase)
novel.12026	13.0961	34.7403	-1.4045	0.00551281	-
novel.12122	104.855	285.992	-1.44856	6.04e-05	PF02892:BED zinc finger|PF14372:Domain of unknown function (DUF4413)|PF05699:hAT family C-terminal dimerisation region
novel.1226	44.4163	114.174	-1.36383	0.00755903	-
novel.1293	18.2089	48.1642	-1.40153	0.00889164	PF04446:tRNAHis guanylyltransferase|PF14413:Thg1 C terminal domain
novel.1673	9.77003	92.5206	-3.24286	0.00487337	-
novel.1898	42.3775	341.946	-3.01169	2.13e-33	PF03101:FAR1 DNA-binding domain|PF03732:Retrotransposon gag protein
novel.190	2.41652	93.105	-5.29477	3.92e-13	PF14372:Domain of unknown function (DUF4413)|PF05699:hAT family C-terminal dimerisation region
novel.2492	90.4593	281.105	-1.63721	1.91e-05	-
novel.2499	0.34845	8.85518	-4.60983	0.00564014	PF13359:DDE superfamily endonuclease
novel.2831	27.6212	79.6627	-1.52729	0.000644451	PF14580:Leucine-rich repeat|PF02265:S1/P1 Nuclease|PF03767:HAD superfamily, subfamily IIIB (Acid phosphatase)
novel.2842	1.97673	170.952	-6.43068	0.00841748	PF06325:Ribosomal protein L11 methyltransferase (PrmA)
novel.3256	10.302	46.1632	-2.1709	0.00100173	-
novel.3326	38.1884	103.979	-1.44262	0.000288251	PF13456:Reverse transcriptase-like
novel.3468	1.02272	10.947	-3.43212	0.00540696	-
novel.3607	66.8183	155.838	-1.22441	0.000936582	-
novel.5337	13.736	38.1296	-1.47057	0.00794894	-
novel.5676	35.8159	108.756	-1.60314	9.47e-05	PF00013:KH domain
novel.6395	4.05491	58.0984	-3.84289	1.97e-06	PF03004:Plant transposase (Ptta/En/Spm family)
novel.6415	5.36748	22.7974	-2.08529	0.00666584	-
novel.6417	41.3364	151.83	-1.88123	2.41e-06	-
novel.6567	1.65091	38.6227	-4.53131	2.66e-05	-
novel.6767	9.16769	34.8932	-1.93346	0.000317425	-
novel.6865	68.8233	183.976	-1.41881	0.000502272	-
novel.6883	7.74964	63.7704	-3.03925	2.05e-05	-
novel.8110	348.934	801.005	-1.19948	0.000274787	-
novel.8463	2.34701	24.3931	-3.3774	0.00819988	PF00421:Photosystem II protein
novel.9443	155.532	413.533	-1.41187	1.08e-05	-
"Novel" showed the fragments that cannot be anchored on wheat genome
TaVRN1 was highlighted in yellow

## Sheet: Dataset S6
Dataset S6 Overlapping downstream differentially expressed genes of TaSOC1 and TaVRN1
Gene ID	TaSOC1-OE	TaSOC1-TNL	log2FoldChange	P-value	TaVRN1-OE	TaVRN1-TNL	log2FoldChange	P-value	Gene description
novel.10250	2.60465	25.702	-3.34169	0.00313901	131.864	45.7769	1.52946	0.00241947	-
novel.1673	9.42052	118.717	-3.65766	0.00127206	9.77003	92.5206	-3.24286	0.00487337	-
TraesCS1A02G166200	188.87	84.2616	1.17021	0.00179813	251.927	85.5591	1.5594	0.000128761	- && C0HJG8.1 RecName: Full=Basic secretory protease; AltName: Full=Boswellia basic secretory protease; Short=BBSP, partial [Boswellia serrata] && PF04450:Peptidase of plants and bacteria
TraesCS1B02G317500	97.1662	29.0174	1.74388	0.00983068	72.8873	18.9678	1.94128	2.78e-05	- && P07369.1 RecName: Full=Chlorophyll a-b binding protein 3C, chloroplastic; AltName: Full=LHCII type I CAB-3C; Short=LHCP; Flags: Precursor && PF00504:Chlorophyll A-B binding protein
TraesCS1D02G071800	26.1622	61.8169	-1.23656	0.00742311	30.0947	8.89167	1.74996	0.00491623	- && Q39033.1 RecName: Full=Phosphoinositide phospholipase C 2; AltName: Full=Phosphoinositide phospholipase PLC2; Short=AtPLC2; Short=PI-PLC2 && PF00388:Phosphatidylinositol-specific phospholipase C, X domain|PF00387:Phosphatidylinositol-specific phospho
TraesCS2A02G482200	54.4827	6.95501	2.99284	4.43e-05	38.2242	12.7477	1.58858	0.00580119	- && Q5FB34.1 RecName: Full=Anthocyanidin reductase ((2S)-flavan-3-ol-forming); Short=VvANR && PF01370:NAD dependent epimerase/dehydratase family
TraesCS2B02G059500	2.9601	17.5819	-2.54281	0.00353158	15.8081	1.96304	3.02087	0.00135541	- && A3BNA1.1 RecName: Full=Flowering-promoting factor 1-like protein 5; AltName: Full=FPF1-like protein 5 && -
TraesCS2B02G405400	113.142	38.0026	1.56367	4.94e-05	124.269	39.5654	1.65117	0.000254346	- && Q10PI6.1 RecName: Full=Lecithin-cholesterol acyltransferase-like 1 && PF02450:Lecithin:cholesterol acyltransferase
TraesCS3A02G012200	18.1493	4.81785	1.92563	0.00846509	31.8781	5.42369	2.54961	0.00104406	- && - && -
TraesCS3A02G258400	13.1637	2.14268	2.5943	0.00473886	7.05435	0.312316	4.34538	0.00682523	- && Q9M0M2.2 RecName: Full=ABC transporter B family member 9; Short=ABC transporter ABCB.9; Short=AtABCB9; AltName: Full=Multidrug resistance protein 9; AltName: Full=P-glycoprotein 9 && -
TraesCS4D02G269500	49.1606	6.54048	2.92407	0.00118864	35.4876	10.7354	1.73044	0.00134716	- && Q3S4B7.1 RecName: Full=3-hydroxybenzoate 6-hydroxylase && PF01494:FAD binding domain
TraesCS5A02G391500	69.0721	175.481	-1.34753	0.000546963	48.5779	128.5	-1.4066	0.00141501	- && A2XQE8.1 RecName: Full=Senescence-specific cysteine protease SAG39; AltName: Full=Cysteine proteinase SAG39; AltName: Full=Protein SENESCENCE-ASSOCIATED GENE 39; Flags: Precursor && PF00112:Papain family cysteine protease|PF08246:Cathepsin propeptide
TraesCS5B02G512000	23.6328	5.31359	2.17072	0.00440701	28.3378	3.55608	2.9951	0.000315712	- && Q8H6G8.1 RecName: Full=Probable inorganic phosphate transporter 1-8; Short=OsPT8; Short=OsPht1;8; AltName: Full=H(+)/Pi cotransporter && PF00083:Sugar (and other) transporter
TraesCS7B02G243100	16.9068	3.24994	2.40069	0.00577614	9.47328	0.648753	3.87184	0.00991279	- && - && -
TraesCSU02G056900	10.308	126.303	-3.61127	0.000748866	59.4776	12.6313	2.23692	0.000191153	- && Q42842.1 RecName: Full=Non-specific lipid-transfer protein 4.3; Short=LTP 4.3; Flags: Precursor && PF00234:Protease inhibitor/seed storage/LTP family
"Novel" showed the fragments that cannot be anchored on wheat genome
TaFPF1-2B was highlighted in yellow

## Sheet: Dataset S7
Dataset S7 Statistical analysis on the heading date of TaSOC1-OE and TNL under GA or photoperiod treatments
Treatment		TNL (d)	TaSOC1-OE (d)	P
GA	NTC	78.9	84.8	< 0.001
	GA	75.5	81.5	< 0.001
Photoperiod	Long day	84.6	89.5	< 0.001
	Short day	87.6	90.6	< 0.01
TaSOC1-OE, TaSOC1 overexpression lines
Long day, 16 h light/8 h dark; Short day, 8 h light/16 h dark
NTC, non-treatment control
TNL, transgenic null lines
d, days

## Sheet: Dataset S8
Dataset S8 Statistical analysis on the heading date of TaSOC1-KO and NC under different photoperiod treatments
Treatment	NC (d)	KO1 (d)	KO2 (d)	KO3 (d)
Long day	79.5	80.8	79.9	80.6
Short day	95.4	93.3 (P < 0.05)	95.2	92.8 (P < 0.05)
TaSOC1-KO, TaSOC1 knockout mutants
NC, negative control
The wheat cultivar KN199 was used as NC
Long day, 16 h light/8 h dark; Short day, 8 h light/16 h dark
d, days

## Sheet: Dataset S9
Dataset S9 Identification for the haplotypes of TaSOC1 and TaSOC1-5A based on resequencing data of 100 Chinese wheat cultivars
SNPHub ID	Cultivars	Released year	Origin	TaSOC1 haplotype	TaSOC1-5A haplotype
MP046	Bima 1	1947	Shaanxi	Hap1	Hap1
MP047	Bima 4	1947	Shaanxi	Hap1	Hap1
MP048	Wuyimai	1951	Sichuan	Hap1	Hap2
MP049	Xinong 6028	1951	Shaanxi	Hap1	Hap1
MP050	Yuejin 5	1954	Shandong	Hap1	Hap1
MP051	Neixiang 5	1958	Henan	Hap1	Hap1
MP052	Jinan 2	1959	Shandong	Hap1	Hap1
MP053	Shijiazhuang 54	1961	Hebei	Hap1	Hap2
MP054	Xuzhou 14	1962	Jiangsu	Hap1	Hap2
MP055	Beijing 8	1962	Beijing	Hap1	Hap1
MP056	Ganmai 8	1964	Gansu	Hap1	Hap2
MP057	Jinan 9	1965	Shandong	Hap1	Hap1
MP058	Fengchan 3	1966	Shaanxi	Hap1	Hap2
MP059	Jining 3	1969	Shandong	Hap2	Hap2
MP060	Boai 7023	1970	Henan	Hap1	Hap2
MP061	Jinmai 10	1970	Shanxi	Hap4	Hap1
MP062	Taishan 1	1971	Shandong	Hap1	Hap1
MP063	Aifeng 3	1971	Shaanxi	Hap2	Hap1
MP064	Yanshi 4	1976	Henan	Hap2	Hap1
MP065	Bainong 3217	1981	Henan	Hap2	Hap1
MP066	Ningchun 4	1981	Ningxia	Hap1	Hap1
MP067	Xiaoyan 6	1981	Shaanxi	Hap1	Hap2
MP068	Shannongfu 63	1982	Shandong	Hap1	Hap2
MP069	Shaannong 7859	1982	Shaanxi	Hap2	Hap2
MP070	Mianyang 11	1983	Sichuan	Hap1	Hap2
MP071	Yumai 2	1983	Henan	Hap1	Hap2
MP072	Aimengniu	1983	Shandong	Hap1	Hap1
MP073	Mianyang 15	1984	Sichuan	Hap1	Hap2
MP074	Jinan 13	1984	Shandong	Hap1	Hap2
MP075	Yumai 7	1985	Henan	Hap1	Hap2
MP076	Een 1	1985	Hubei	Hap1	Hap2
MP077	Yangmai 5	1986	Jiangsu	Hap2	Hap2
MP078	Mianyang 20	1987	Sichuan	Hap1	Hap2
MP079	Xinkehan 9	1987	Heilongjiang	Hap1	Hap1
MP080	Bainong 791	1987	Henan	Hap1	Hap2
MP081	Jimai 26	1988	Hebei	Hap1	Hap1
MP082	Zhou 8425B	1988	Henan	Hap1	Hap2
MP083	Yumai 13	1989	Henan	Hap2	Hap1
MP084	Xian 8	1989	Shaanxi	Hap2	Hap2
MP085	Chuanmai 22	1989	Sichuan	Hap2	Hap2
MP086	Lumai 14	1990	Shandong	Hap3	Hap2
MP087	Yumai 17	1990	Henan	Hap1	Hap2
MP088	Yumai 18	1990	Henan	Hap2	Hap2
MP089	Lumai 15	1990	Shandong	Hap3	Hap2
MP090	PH 82-2-2	1991	Shandong	Hap1	Hap2
MP091	Zhoumai 9	1992	Henan	Hap2	Hap1
MP092	Yangmai 158	1993	Jiangsu	Hap1	Hap2
MP093	Mianyang 26	1995	Sichuan	Hap1	Hap2
MP094	Jinmai 47	1995	Shanxi	Hap4	Hap2
MP095	Xinong 881	1995	Shaanxi	Hap1	Hap1
MP096	Lumai 21	1996	Shandong	Hap2	Hap1
MP097	Yumai 41	1996	Henan	Hap2	Hap1
MP098	Jimai 38	1996	Hebei	Hap1	Hap1
MP099	Gaoyou 503	1997	Hebei	Hap1	Hap2
MP100	Shi 4185	1997	Hebei	Hap1	Hap1
MP101	Yumai 47	1997	Henan	Hap1	Hap1
MP102	Jinan 16	1998	Shandong	Hap1	Hap1
MP103	Wenmai 6	1998	Henan	Hap2	Hap1
MP104	Gaocheng 8901	1998	Hebei	Hap2	Hap1
MP105	Xiaoyan 22	1998	Shaanxi	Hap1	Hap1
MP106	Jinan 17	1999	Shandong	Hap2	Hap2
MP107	Yannong 19	2001	Shandong	Hap3	Hap2
MP108	Jimai 19	2001	Shandong	Hap2	Hap2
MP109	Handan 6172	2001	Hebei	Hap1	Hap1
MP110	Zhengmai 9023	2001	Henan	Hap1	Hap1
MP111	Shijiazhuang 8	2001	Hebei	Hap1	Hap1
MP112	Huaimai 20	2002	Jiangsu	Hap3	Hap2
MP113	Zhoumai 16	2002	Henan	Hap2	Hap1
MP114	Yannong 21	2002	Shandong	Hap3	Hap2
MP115	Jimai 20	2003	Shandong	Hap1	Hap2
MP116	Chuanmai 42	2003	Sichuan	Hap1	Hap2
MP117	Yanzhan 4110	2003	Henan	Hap2	Hap2
MP118	Lunxuan 987	2003	Beijing	Hap1	Hap2
MP119	Zhoumai 18	2004	Henan	Hap2	Hap1
MP120	Hengguan 35	2004	Hebei	Hap2	Hap1
MP121	Shiluan 02-1	2004	Hebei	Hap1	Hap1
MP122	Liangxing 99	2004	Shandong	Hap2	Hap1
MP123	Xumai 856	2004	Jiangsu	Hap1	Hap2
MP124	Zhengmai 366	2005	Henan	Hap2	Hap1
MP125	Bainong AK 58	2005	Henan	Hap1	Hap1
MP126	Xinong 979	2005	Shaanxi	Hap1	Hap2
MP127	Jimai 22	2006	Shandong	Hap1	Hap1
MP128	Zhoumai 22	2007	Henan	Hap2	Hap2
MP129	Zhongmai 175	2007	Beijing	Hap2	Hap1
MP130	Liangxing 66	2008	Shandong	Hap3	Hap1
MP131	Xinmai 26	2010	Henan	Hap2	Hap1
MP132	Fengdecunmai 5	2014	Henan	Hap2	Hap1
MP133	Xumai 35	2015	Jiangsu	Hap2	Hap1
MP134	Zhongmai 66	2017	Beijing	Hap2	Hap1
MP135	Bainong 201	2017	Henan	Hap2	Hap1
MP136	Bainong 4199	2017	Henan	Hap1	Hap2
MP137	Fan 6	1970s	Sichuan	Hap1	Hap2
MP138	Kechun 14	1970s	Beijing	Hap1	Hap1
MP139	Xiaoyan 96	1970s	Shaanxi	Hap1	Hap2
MP140	Mengxian 201	1970s	Henan	Hap2	Hap2
MP141	Jimai 30	1980s	Hebei	Hap1	Hap2
MP142	Xinong 65	1980s	Shaanxi	Hap2	Hap1
MP143	Shaan 213	1990s	Shaanxi	Hap1	Hap2
MP144	Sumai 3	1974	Jiangsu	Hap1	Hap2
MP145	Zhongyou 9507	1999	Beijing	Hap1	Hap2
Alllelic variations of varieties are from the whole-genome resequencing databases in WheatUnion (http://wheat.cau.edu.cn/WheatUnion/)

## Sheet: Dataset S10
Dataset S10 Haplotypes of TaSOC1 and TaSOC1-5A, and heading date of 166 wheat cultivars from the Yellow and Huai River Valleys
ID	Cultivar	Origin	TaSOC1 haplotype	TaSOC1-5A haplotype	HD (d)
HH001	Yumai47	Henan	Hap2	Hap1	184.807
HH002	Bainong3217	Henan	Hap2	NA	184.339
HH003	Shannong78-59	Shaanxi	Hap2	Hap2	188.907
HH004	Zero-0	Turkey	Hap1	Hap2	192.923
HH005	Jimai20	Shandong	Hap1	Hap2	184.687
HH006	Sunong6	Anhui	Hap1	Hap1	188.989
HH007	Zheng9023	Henan	Hap1	Hap2	184.207
HH008	Huaimai18	Anhui	Hap1	Hap2	188.865
HH009	Yumai50	Henan	Hap1	NA	186.794
HH010	Yanzhan4110	Henan	Hap1	Hap1	184.882
HH011	Xinong2000-7	Shaanxi	Hap1	Hap2	186.296
HH012	Yumai34	Henan	Hap1	Hap2	183.184
HH013	Xiaoyan22	Shaanxi	Hap1	NA	185.436
HH014	Shixin828	Hebei	Hap1	Hap2	185.84
HH015	Xinong291	Shaanxi	Hap1	Hap1	188.81
HH016	Linhan2	Shanxi	Hap1	NA	185.773
HH017	Neixiang188	Henan	Hap1	Hap2	186.898
HH018	Wennong5	Shandong	Hap2	Hap2	190.713
HH019	Gaoyou503	Hebei	Hap1	Hap1	183.302
HH020	Shan253	Shaanxi	Hap1	Hap2	185.122
HH021	Wanmai29	Anhui	Hap2	NA	186.972
HH022	Wanmai19	Anhui	Hap2	NA	188.021
HH023	Zhoumai26	Henan	Hap1	Hap2	189.612
HH024	Huaimai20	Anhui	Hap1	Hap2	187.152
HH025	Luyuan502	Shandong	Hap1	Hap2	187.94
HH026	Zhoumai19	Henan	Hap2	Hap1	186.647
HH027	Xinong979-005	Shaanxi	Hap1	Hap2	183.464
HH028	Xinong1376	Shaanxi	Hap1	Hap1	184.834
HH029	Huapei5	Henan	Hap2	Hap2	185.92
HH030	Xinmai19	Henan	Hap1	Hap2	185.001
HH031	Zhoumai23	Henan	Hap2	Hap1	186.848
HH032	Lumai7	Shandong	Hap2	Hap1	192.818
HH033	Xinmai9	Henan	Hap2	Hap1	187.75
HH034	Norin67	Japan	Hap1	Hap1	181.66
HH035	Zhongyu5	Henan	Hap1	NA	185.434
HH036	Zhoumai12	Henan	Hap1	Hap1	186.155
HH037	Zhoumai25	Henan	Hap2	Hap2	188.735
HH038	Dorico	Italy	Hap1	Hap1	185.093
HH039	Kitanokaori	Japan	Hap1	NA	195.1
HH040	Yumai2	Henan	Hap1	Hap1	182.901
HH041	Lumai8	Shandong	Hap1	Hap2	189.548
HH042	Taishan5	Shandong	Hap2	Hap2	186.096
HH043	Bainong64	Henan	Hap1	Hap1	187.663
HH044	Zhoumai28	Henan	Hap2	NA	190.627
HH045	Mantol	Italy	Hap1	Hap2	186.572
HH046	85Zhong33	Henan	Hap2	Hap1	184.174
HH047	Jimai21	Shandong	Hap1	Hap2	187.058
HH048	Shi4185	Hebei	Hap1	Hap2	186.902
HH049	Zhoumai18	Henan	Hap2	Hap1	189.694
HH050	Heng7228	Hebei	Hap1	Hap1	187.16
HH051	Luohan2	Henan	Hap1	Hap2	188.541
HH052	Barra	Italy	Hap1	Hap2	188.056
HH053	Zhoumai32	Henan	Hap1	Hap2	187.717
HH054	Abbondanza	Italy	Hap2	Hap2	189.965
HH055	Luomai21	Henan	Hap2	Hap2	187.687
HH056	Shan354	Shaanxi	Hap1	Hap1	186.235
HH057	Han6172	Hebei	Hap1	Hap1	186.901
HH058	Aca801	Argentina	Hap1	Hap1	185.833
HH059	Jinan13	Shandong	Hap1	Hap1	189.716
HH060	Yumai21	Henan	Hap1	Hap2	185.831
HH061	Libero	Italy	Hap1	Hap2	188.153
HH062	Zixuan2	Shandong	Hap2	Hap2	191.587
HH063	Xinong88	Shaanxi	Hap1	Hap1	188.928
HH064	Huaimai21	Anhui	Hap1	Hap1	188.705
HH065	Zhoumai30	Henan	Hap1	Hap2	187.095
HH066	Sagittario	Italy	Hap1	Hap2	189.971
HH067	Aifeng3	Shaanxi	Hap2	Hap1	192.1
HH068	Yannong19	Shandong	Hap1	Hap2	189.145
HH069	Yannong18	Shandong	Hap1	Hap1	187.145
HH070	Yumai35	Henan	Hap1	Hap2	179.82
HH071	Zhoumai22	Henan	Hap2	Hap2	188.868
HH072	Linkang12	Shanxi	Hap1	Hap2	187.971
HH073	Luami15	Shandong	Hap1	Hap1	186.247
HH074	Hengguan33	Hebei	Hap1	Hap1	183.336
HH075	ProINTAColibr1	Argentina	Hap1	Hap2	191.191
HH076	Xiaoyan81	Shaanxi	Hap1	Hap2	185.085
HH077	Xinmai9408	Henan	Hap1	Hap2	185.169
HH078	Shannong981	Shaanxi	Hap1	Hap1	187.025
HH079	Jimai22	Shandong	Hap1	Hap1	189.662
HH080	Lumai14	Shandong	Hap1	Hap2	189.868
HH081	Zhoumai13	Henan	Hap2	Hap1	190.804
HH082	Yumai49	Henan	Hap2	Hap2	185.961
HH083	Aca601	Argentina	Hap1	Hap2	185.658
HH084	An1331	Anhui	Hap1	Hap1	187.846
HH085	Lumai11	Shandong	Hap1	Hap2	191.843
HH086	Shan512	Shaanxi	Hap1	Hap2	183.523
HH087	Kanto107	Japan	Hap1	Hap2	179.873
HH088	Shanmai509	Shaanxi	Hap1	Hap2	183.408
HH089	Lumai21	Shandong	Hap2	Hap1	188.904
HH090	NideraBaguette20	Argentina	Hap1	Hap2	199.466
HH091	Shanyou225	Shaanxi	Hap1	Hap2	191.627
HH092	Jinmai61	Shanxi	Hap1	Hap2	189.579
HH093	Zhou8425B	Henan	Hap1	Hap2	188.031
HH094	Genio	Italy	Hap1	Hap2	185.446
HH095	KleinJabal1	Argentina	Hap1	Hap1	190.993
HH096	Shijiazhuang8	Hebei	Hap1	Hap1	188.852
HH097	Zhoumai11	Henan	Hap1	Hap2	181.561
HH098	Su0663	Anhui	Hap2	Hap1	188.498
HH099	Jishi02-1	Hebei	Hap1	Hap2	183.58
HH100	Fu936	Anhui	Hap1	Hap2	189.661
HH101	Zhengmai366	Henan	Hap2	Hap1	185.818
HH102	Zimai12	Shandong	Hap1	Hap1	189.565
HH103	Norin61	Japan	Hap1	Hap1	181.379
HH104	Lumai9	Shandong	Hap1	Hap2	183.976
HH105	Lumai23	Shandong	Hap1	Hap2	188.78
HH106	Shijiazhuang15	Hebei	Hap1	Hap1	188.771
HH107	Wanmai52	Anhui	Hap2	Hap2	188.786
HH108	Yumai63	Henan	Hap2	Hap2	180.129
HH109	Yumai18	Henan	Hap1	Hap2	185.856
HH110	Jimai19	Shandong	Hap2	Hap2	191.517
HH111	Liangxing66	Shandong	Hap1	Hap1	187.165
HH112	Shan229	Shaanxi	Hap1	Hap1	189.825
HH113	Taishan1	Shandong	Hap1	Hap1	187.058
HH114	Wunong148	Shaanxi	Hap1	Hap2	183.654
HH115	Jinan17	Shandong	Hap2	Hap2	188.758
HH116	Fengchan3	Shaanxi	Hap1	NA	185.47
HH117	Guan35	Hebei	Hap2	Hap1	186.991
HH118	Wennong14	Shandong	Hap2	Hap1	188.037
HH119	Linmai2	Shandong	Hap1	Hap1	189.731
HH120	Aikang58	Henan	Hap1	Hap1	188.875
HH121	Liangxing99	Shandong	Hap1	Hap1	188.881
HH122	Wanmai38	Anhui	Hap2	Hap1	189.867
HH123	Wanmai50	Anhui	Hap2	Hap1	185.894
HH124	Lankao906	Henan	Hap1	Hap1	189.912
HH125	Lampo	Italy	Hap1	Hap2	190.905
HH126	Yumai57	Henan	Hap2	Hap2	185.114
HH127	Jinhe9123	Hebei	Hap1	Hap1	186.984
HH128	Lumai6	Shandong	Hap2	Hap1	183.208
HH129	Xiaoyan54	Shaanxi	Hap1	Hap2	186.26
HH130	Zhoumai31	Henan	Hap2	Hap1	186.164
HH131	Zhoumai16	Henan	Hap2	Hap1	189.663
HH132	Wanmai53	Anhui	Hap2	Hap1	188.589
HH133	Xiaoyan6	Shaanxi	Hap1	Hap2	185.201
HH134	Shixin733	Hebei	Hap1	Hap2	185.831
HH135	Zhongmai875	Henan	Hap2	Hap2	189.618
HH136	Gaocheng8901	Hebei	Hap1	Hap1	187.982
HH137	Sunstate	澳大利亚	Hap1	Hap2	186.972
HH138	Zhong892	Henan	Hap2	Hap1	185.213
HH139	Shiyou17	Hebei	Hap1	Hap2	183.358
HH140	Shannong20	Shandong	Hap1	Hap2	187.939
HH141	Zhongmai871	Henan	Hap2	Hap1	189.015
HH142	Neixiang5	Henan	Hap1	Hap1	186.007
HH143	Funo	Italy	Hap1	Hap2	188.6
HH144	Zhengzhou3	Henan	Hap1	Hap1	188.699
HH145	Zhengyin1	Henan	Hap1	Hap2	182.2
HH146	Yumai7	Henan	Hap1	Hap2	183.668
HH147	Yumai13	Henan	Hap1	Hap2	185.052
HH148	Bima1	Shaanxi	NA	Hap2	189.934
HH149	Bima4	Shaanxi	Hap1	Hap2	189.838
HH150	Shan715	Shaanxi	Hap1	Hap1	185.36
HH151	Linmai4	Shandong	Hap1	Hap2	188.956
HH152	Zhongyu9	Henan	Hap1	Hap2	188.067
HH153	PH82-2	Shandong	Hap1	Hap2	187.142
HH154	Lankao241	Henan	Hap1	Hap1	188.795
HH155	Wan23094	Anhui	Hap1	Hap2	189.152
HH156	Jining16	Shandong	Hap1	Hap1	186.954
HH157	Lumai5	Shandong	Hap1	Hap2	185.094
HH158	Wanmai33	Anhui	Hap1	Hap2	183.207
HH159	NideraBaguette10	Argentina	Hap2	Hap2	198.739
HH160	Yannong15	Shandong	Hap2	Hap2	187.07
HH161	KleinFlecha	Argentina	Hap1	Hap1	188.256
HH162	Shanmai94	Shaanxi	Hap1	NA	187.885
HH163	11CA40	Henan	Hap1	Hap1	186.892
HH164	Lankao242	Henan	Hap1	Hap1	186.223
HH165	Shan150	Shaanxi	Hap1	Hap2	184.237
HH166	Zhongmai895	Henan	Hap2	NA	187.029
HD, heading date; d, days
NA indicates that the haplotypes of target genes fail to be successfully genotyped

[truncated: 2 more sheets: Dataset S11, Dataset S12]
